# Supplementary material for: Night of the hunter: using cameras to quantify nocturnal activity in desert spiders
Source: PeerJ. 2021 Feb 1;9:e10684. doi: 10.7717/peerj.10684 (PMC7860110; doi:10.7717/peerj.10684)
Supplement: Supplemental Information 1 — All taxa are raw images which have been identified as ’definite’, except for lycosids which are independent records. [file peerj-09-10684-s001.csv]

Station	Species	Date	Time	DateTimeOriginal	Habitat	Location	Position	FileName
CAM01	Lycosid	18/07/2016	22:20:00	18-07-2016 22:20:00	burnt	crest	angle	MC01_IMG_8355.JPG
CAM01	Lycosid	1/09/2016	4:35:00	01-09-2016 04:35:00	burnt	crest	angle	MC01_IMG_1814.JPG
CAM01	Lycosid	3/09/2016	6:35:00	03-09-2016 06:35:00	burnt	crest	angle	MC01_IMG_1501.JPG
CAM01	Lycosid	4/09/2016	1:40:00	04-09-2016 01:40:00	burnt	crest	angle	MC01_IMG_1416.JPG
CAM01	Lycosid	7/09/2016	0:50:00	07-09-2016 00:50:00	burnt	crest	angle	MC01_IMG_19272.JPG
CAM01	Lycosid	7/09/2016	19:45:00	07-09-2016 19:45:00	burnt	crest	angle	MC01_IMG_18533.JPG
CAM01	Lycosid	18/09/2016	20:40:00	18-09-2016 20:40:00	burnt	crest	angle	MC01_IMG_12176.JPG
CAM01	Lycosid	18/09/2016	21:45:00	18-09-2016 21:45:00	burnt	crest	angle	MC01_IMG_12163.JPG
CAM01	Lycosid	23/09/2016	23:10:00	23-09-2016 23:10:00	burnt	crest	angle	MC01_IMG_20646.JPG
CAM01	Ant	25/07/2016	21:45:00	25-07-2016 21:45:00	burnt	crest	angle	MC01_IMG_7333.JPG
CAM01	Beetle	11/07/2016	19:30:00	11-07-2016 19:30:00	burnt	crest	angle	MC01_IMG_9413.JPG
CAM01	Beetle	19/09/2016	21:25:00	19-09-2016 21:25:00	burnt	crest	angle	MC01_IMG_12020.JPG
CAM01	Beetle	21/09/2016	21:20:00	21-09-2016 21:20:00	burnt	crest	angle	MC01_IMG_10564.JPG
CAM01	Beetle	24/09/2016	0:50:00	24-09-2016 00:50:00	burnt	crest	angle	MC01_IMG_20626.JPG
CAM01	Beetle	24/09/2016	1:45:00	24-09-2016 01:45:00	burnt	crest	angle	MC01_IMG_20615.JPG
CAM01	Moth	11/07/2016	20:55:00	11-07-2016 20:55:00	burnt	crest	angle	MC01_IMG_9396.JPG
CAM01	Moth	21/07/2016	5:55:00	21-07-2016 05:55:00	burnt	crest	angle	MC01_IMG_7976.JPG
CAM01	Moth	4/08/2016	20:10:00	04-08-2016 20:10:00	burnt	crest	angle	MC01_IMG_5874.JPG
CAM01	Moth	4/08/2016	20:15:00	04-08-2016 20:15:00	burnt	crest	angle	MC01_IMG_5873.JPG
CAM01	Moth	10/08/2016	5:55:00	10-08-2016 05:55:00	burnt	crest	angle	MC01_IMG_5031.JPG
CAM01	Moth	10/08/2016	6:00:00	10-08-2016 06:00:00	burnt	crest	angle	MC01_IMG_5030.JPG
CAM01	Moth	23/08/2016	1:15:00	23-08-2016 01:15:00	burnt	crest	angle	MC01_IMG_3161.JPG
CAM01	Moth	6/09/2016	4:10:00	06-09-2016 04:10:00	burnt	crest	angle	MC01_IMG_0331.JPG
CAM01	Moth	10/09/2016	20:05:00	10-09-2016 20:05:00	burnt	crest	angle	MC01_IMG_16042.JPG
CAM01	Moth	13/09/2016	6:10:00	13-09-2016 06:10:00	burnt	crest	angle	MC01_IMG_14205.JPG
CAM01	Moth	20/09/2016	19:05:00	20-09-2016 19:05:00	burnt	crest	angle	MC01_IMG_11904.JPG
CAM02	Lycosid	14/08/2016	23:55:00	14-08-2016 23:55:00	burnt	crest	vertical	MC02_IMG_4442.JPG
CAM02	Lycosid	15/08/2016	1:25:00	15-08-2016 01:25:00	burnt	crest	vertical	MC02_IMG_4424.JPG
CAM02	Lycosid	15/08/2016	4:45:00	15-08-2016 04:45:00	burnt	crest	vertical	MC02_IMG_4384.JPG
CAM02	Lycosid	8/09/2016	19:00:00	08-09-2016 19:00:00	burnt	crest	vertical	MC02_IMG_0525.JPG
CAM02	Ant	11/07/2016	20:05:00	11-07-2016 20:05:00	burnt	crest	down	MC02_IMG_9395.JPG
CAM02	Ant	21/07/2016	3:30:00	21-07-2016 03:30:00	burnt	crest	down	MC02_IMG_8008.JPG
CAM02	Ant	5/09/2016	1:20:00	05-09-2016 01:20:00	burnt	crest	down	MC02_IMG_1028.JPG
CAM02	Beetle	10/07/2016	23:25:00	10-07-2016 23:25:00	burnt	crest	down	MC02_IMG_9499.JPG
CAM02	Beetle	18/08/2016	19:15:00	18-08-2016 19:15:00	burnt	crest	down	MC02_IMG_3921.JPG
CAM02	Beetle	6/09/2016	4:35:00	06-09-2016 04:35:00	burnt	crest	down	MC02_IMG_0842.JPG
CAM02	Beetle	8/09/2016	0:40:00	08-09-2016 00:40:00	burnt	crest	down	MC02_IMG_0601.JPG
CAM02	Beetle	8/09/2016	0:45:00	08-09-2016 00:45:00	burnt	crest	down	MC02_IMG_0600.JPG
CAM02	Beetle	8/09/2016	0:50:00	08-09-2016 00:50:00	burnt	crest	down	MC02_IMG_0599.JPG
CAM02	Beetle	8/09/2016	0:55:00	08-09-2016 00:55:00	burnt	crest	down	MC02_IMG_0598.JPG
CAM02	Beetle	8/09/2016	1:00:00	08-09-2016 01:00:00	burnt	crest	down	MC02_IMG_0597.JPG
CAM02	Beetle	8/09/2016	1:05:00	08-09-2016 01:05:00	burnt	crest	down	MC02_IMG_0596.JPG
CAM02	Beetle	8/09/2016	1:10:00	08-09-2016 01:10:00	burnt	crest	down	MC02_IMG_0595.JPG
CAM02	Beetle	8/09/2016	1:15:00	08-09-2016 01:15:00	burnt	crest	down	MC02_IMG_0594.JPG
CAM02	Beetle	8/09/2016	1:20:00	08-09-2016 01:20:00	burnt	crest	down	MC02_IMG_0593.JPG
CAM02	Beetle	8/09/2016	1:25:00	08-09-2016 01:25:00	burnt	crest	down	MC02_IMG_0592.JPG
CAM02	Beetle	8/09/2016	1:30:00	08-09-2016 01:30:00	burnt	crest	down	MC02_IMG_0591.JPG
CAM02	Beetle	8/09/2016	1:35:00	08-09-2016 01:35:00	burnt	crest	down	MC02_IMG_0590.JPG
CAM02	Beetle	8/09/2016	1:40:00	08-09-2016 01:40:00	burnt	crest	down	MC02_IMG_0589.JPG
CAM02	Beetle	8/09/2016	1:45:00	08-09-2016 01:45:00	burnt	crest	down	MC02_IMG_0588.JPG
CAM02	Beetle	8/09/2016	1:50:00	08-09-2016 01:50:00	burnt	crest	down	MC02_IMG_0587.JPG
CAM02	Beetle	8/09/2016	1:55:00	08-09-2016 01:55:00	burnt	crest	down	MC02_IMG_0586.JPG
CAM02	Beetle	8/09/2016	2:00:00	08-09-2016 02:00:00	burnt	crest	down	MC02_IMG_0585.JPG
CAM02	Beetle	8/09/2016	2:05:00	08-09-2016 02:05:00	burnt	crest	down	MC02_IMG_0584.JPG
CAM02	Beetle	8/09/2016	2:10:00	08-09-2016 02:10:00	burnt	crest	down	MC02_IMG_0583.JPG
CAM02	Beetle	8/09/2016	2:15:00	08-09-2016 02:15:00	burnt	crest	down	MC02_IMG_0582.JPG
CAM02	Beetle	8/09/2016	2:20:00	08-09-2016 02:20:00	burnt	crest	down	MC02_IMG_0581.JPG
CAM02	Beetle	8/09/2016	2:25:00	08-09-2016 02:25:00	burnt	crest	down	MC02_IMG_0580.JPG
CAM02	Beetle	8/09/2016	3:15:00	08-09-2016 03:15:00	burnt	crest	down	MC02_IMG_0570.JPG
CAM02	Beetle	8/09/2016	3:20:00	08-09-2016 03:20:00	burnt	crest	down	MC02_IMG_0569.JPG
CAM02	Beetle	8/09/2016	3:25:00	08-09-2016 03:25:00	burnt	crest	down	MC02_IMG_0568.JPG
CAM02	Beetle	8/09/2016	3:30:00	08-09-2016 03:30:00	burnt	crest	down	MC02_IMG_0567.JPG
CAM02	Beetle	8/09/2016	3:35:00	08-09-2016 03:35:00	burnt	crest	down	MC02_IMG_0566.JPG
CAM02	Beetle	8/09/2016	3:40:00	08-09-2016 03:40:00	burnt	crest	down	MC02_IMG_0565.JPG
CAM02	Beetle	8/09/2016	3:45:00	08-09-2016 03:45:00	burnt	crest	down	MC02_IMG_0564.JPG
CAM02	Beetle	8/09/2016	3:50:00	08-09-2016 03:50:00	burnt	crest	down	MC02_IMG_0563.JPG
CAM02	Beetle	8/09/2016	3:55:00	08-09-2016 03:55:00	burnt	crest	down	MC02_IMG_0562.JPG
CAM02	Beetle	8/09/2016	4:00:00	08-09-2016 04:00:00	burnt	crest	down	MC02_IMG_0561.JPG
CAM02	Beetle	8/09/2016	4:05:00	08-09-2016 04:05:00	burnt	crest	down	MC02_IMG_0560.JPG
CAM02	Beetle	8/09/2016	4:10:00	08-09-2016 04:10:00	burnt	crest	down	MC02_IMG_0559.JPG
CAM02	Beetle	8/09/2016	4:15:00	08-09-2016 04:15:00	burnt	crest	down	MC02_IMG_0558.JPG
CAM02	Beetle	8/09/2016	4:20:00	08-09-2016 04:20:00	burnt	crest	down	MC02_IMG_0557.JPG
CAM02	Beetle	8/09/2016	4:25:00	08-09-2016 04:25:00	burnt	crest	down	MC02_IMG_0556.JPG
CAM02	Beetle	8/09/2016	4:30:00	08-09-2016 04:30:00	burnt	crest	down	MC02_IMG_0555.JPG
CAM02	Beetle	8/09/2016	4:35:00	08-09-2016 04:35:00	burnt	crest	down	MC02_IMG_0554.JPG
CAM02	Beetle	8/09/2016	4:40:00	08-09-2016 04:40:00	burnt	crest	down	MC02_IMG_0553.JPG
CAM02	Beetle	8/09/2016	4:45:00	08-09-2016 04:45:00	burnt	crest	down	MC02_IMG_0552.JPG
CAM02	Beetle	8/09/2016	4:50:00	08-09-2016 04:50:00	burnt	crest	down	MC02_IMG_0551.JPG
CAM02	Beetle	8/09/2016	4:55:00	08-09-2016 04:55:00	burnt	crest	down	MC02_IMG_0550.JPG
CAM02	Beetle	8/09/2016	5:00:00	08-09-2016 05:00:00	burnt	crest	down	MC02_IMG_0549.JPG
CAM02	Beetle	8/09/2016	5:05:00	08-09-2016 05:05:00	burnt	crest	down	MC02_IMG_0548.JPG
CAM02	Beetle	8/09/2016	5:10:00	08-09-2016 05:10:00	burnt	crest	down	MC02_IMG_0547.JPG
CAM02	Beetle	8/09/2016	5:15:00	08-09-2016 05:15:00	burnt	crest	down	MC02_IMG_0546.JPG
CAM02	Beetle	8/09/2016	6:05:00	08-09-2016 06:05:00	burnt	crest	down	MC02_IMG_0536.JPG
CAM02	Beetle	8/09/2016	6:40:00	08-09-2016 06:40:00	burnt	crest	down	MC02_IMG_0529.JPG
CAM02	Beetle	8/09/2016	6:45:00	08-09-2016 06:45:00	burnt	crest	down	MC02_IMG_0528.JPG
CAM02	Beetle	8/09/2016	21:10:00	08-09-2016 21:10:00	burnt	crest	down	MC02_IMG_0499.JPG
CAM02	Beetle	8/09/2016	22:05:00	08-09-2016 22:05:00	burnt	crest	down	MC02_IMG_0488.JPG
CAM02	Beetle	29/09/2016	1:55:00	29-09-2016 01:55:00	burnt	crest	down	MC02_IMG_12600.JPG
CAM02	Beetle	2/10/2016	22:15:00	02-10-2016 22:15:00	burnt	crest	down	MC02_IMG_12065.JPG
CAM02	Beetle	3/10/2016	20:10:00	03-10-2016 20:10:00	burnt	crest	down	MC02_IMG_11946.JPG
CAM03	Lycosid	5/10/2016	22:05:00	05-10-2016 22:05:00	burnt	crest	angle	MC03_IMG_11287.JPG
CAM03	Ant	21/07/2016	4:20:00	21-07-2016 04:20:00	burnt	crest	angle	MC03_IMG_7904.JPG
CAM03	Ant	21/07/2016	4:35:00	21-07-2016 04:35:00	burnt	crest	angle	MC03_IMG_7901.JPG
CAM03	Ant	21/07/2016	4:40:00	21-07-2016 04:40:00	burnt	crest	angle	MC03_IMG_7900.JPG
CAM03	Ant	21/07/2016	5:05:00	21-07-2016 05:05:00	burnt	crest	angle	MC03_IMG_7895.JPG
CAM03	Ant	26/07/2016	1:50:00	26-07-2016 01:50:00	burnt	crest	angle	MC03_IMG_7214.JPG
CAM03	Ant	13/08/2016	20:05:00	13-08-2016 20:05:00	burnt	crest	angle	MC03_IMG_1148.JPG
CAM03	Ant	13/08/2016	20:10:00	13-08-2016 20:10:00	burnt	crest	angle	MC03_IMG_1147.JPG
CAM03	Ant	29/08/2016	6:25:00	29-08-2016 06:25:00	burnt	crest	angle	MC03_IMG_16693.JPG
CAM03	Ant	30/08/2016	2:50:00	30-08-2016 02:50:00	burnt	crest	angle	MC03_IMG_16592.JPG
CAM03	Ant	31/08/2016	1:45:00	31-08-2016 01:45:00	burnt	crest	angle	MC03_IMG_16451.JPG
CAM03	Ant	3/09/2016	4:25:00	03-09-2016 04:25:00	burnt	crest	angle	MC03_IMG_15986.JPG
CAM03	Ant	8/09/2016	1:30:00	08-09-2016 01:30:00	burnt	crest	angle	MC03_IMG_15291.JPG
CAM03	Ant	8/09/2016	2:45:00	08-09-2016 02:45:00	burnt	crest	angle	MC03_IMG_15276.JPG
CAM03	Ant	16/09/2016	0:35:00	16-09-2016 00:35:00	burnt	crest	angle	MC03_IMG_14141.JPG
CAM03	Ant	23/09/2016	19:30:00	23-09-2016 19:30:00	burnt	crest	angle	MC03_IMG_13047.JPG
CAM03	Ant	25/09/2016	3:45:00	25-09-2016 03:45:00	burnt	crest	angle	MC03_IMG_12804.JPG
CAM03	Ant	26/09/2016	21:10:00	26-09-2016 21:10:00	burnt	crest	angle	MC03_IMG_12594.JPG
CAM03	Ant	28/09/2016	22:40:00	28-09-2016 22:40:00	burnt	crest	angle	MC03_IMG_12288.JPG
CAM03	Ant	28/09/2016	22:50:00	28-09-2016 22:50:00	burnt	crest	angle	MC03_IMG_12286.JPG
CAM03	Ant	3/10/2016	3:10:00	03-10-2016 03:10:00	burnt	crest	angle	MC03_IMG_11658.JPG
CAM03	Ant	6/10/2016	0:05:00	06-10-2016 00:05:00	burnt	crest	angle	MC03_IMG_11263.JPG
CAM03	Ant	9/10/2016	23:50:00	09-10-2016 23:50:00	burnt	crest	angle	MC03_IMG_10688.JPG
CAM03	Beetle	11/07/2016	2:10:00	11-07-2016 02:10:00	burnt	crest	angle	MC03_IMG_9477.JPG
CAM03	Beetle	11/07/2016	2:35:00	11-07-2016 02:35:00	burnt	crest	angle	MC03_IMG_9472.JPG
CAM03	Beetle	14/07/2016	22:20:00	14-07-2016 22:20:00	burnt	crest	angle	MC03_IMG_8947.JPG
CAM03	Beetle	25/07/2016	20:15:00	25-07-2016 20:15:00	burnt	crest	angle	MC03_IMG_7281.JPG
CAM03	Beetle	9/08/2016	1:20:00	09-08-2016 01:20:00	burnt	crest	angle	MC03_IMG_1805.JPG
CAM03	Beetle	21/08/2016	22:05:00	21-08-2016 22:05:00	burnt	crest	angle	MC03_IMG_17802.JPG
CAM03	Beetle	21/08/2016	22:10:00	21-08-2016 22:10:00	burnt	crest	angle	MC03_IMG_17801.JPG
CAM03	Beetle	21/08/2016	22:15:00	21-08-2016 22:15:00	burnt	crest	angle	MC03_IMG_17800.JPG
CAM03	Beetle	21/08/2016	22:20:00	21-08-2016 22:20:00	burnt	crest	angle	MC03_IMG_17799.JPG
CAM03	Beetle	27/08/2016	0:55:00	27-08-2016 00:55:00	burnt	crest	angle	MC03_IMG_17048.JPG
CAM03	Beetle	31/08/2016	19:20:00	31-08-2016 19:20:00	burnt	crest	angle	MC03_IMG_16384.JPG
CAM03	Beetle	3/09/2016	0:55:00	03-09-2016 00:55:00	burnt	crest	angle	MC03_IMG_16028.JPG
CAM03	Beetle	3/09/2016	2:00:00	03-09-2016 02:00:00	burnt	crest	angle	MC03_IMG_16015.JPG
CAM03	Beetle	4/09/2016	2:10:00	04-09-2016 02:10:00	burnt	crest	angle	MC03_IMG_15869.JPG
CAM03	Beetle	5/09/2016	4:45:00	05-09-2016 04:45:00	burnt	crest	angle	MC03_IMG_15688.JPG
CAM03	Beetle	5/09/2016	22:05:00	05-09-2016 22:05:00	burnt	crest	angle	MC03_IMG_15622.JPG
CAM03	Beetle	5/09/2016	22:10:00	05-09-2016 22:10:00	burnt	crest	angle	MC03_IMG_15621.JPG
CAM03	Beetle	5/09/2016	22:15:00	05-09-2016 22:15:00	burnt	crest	angle	MC03_IMG_15620.JPG
CAM03	Beetle	7/09/2016	0:40:00	07-09-2016 00:40:00	burnt	crest	angle	MC03_IMG_15445.JPG
CAM03	Beetle	7/09/2016	4:25:00	07-09-2016 04:25:00	burnt	crest	angle	MC03_IMG_15400.JPG
CAM03	Beetle	12/09/2016	0:45:00	12-09-2016 00:45:00	burnt	crest	angle	MC03_IMG_14716.JPG
CAM03	Beetle	30/09/2016	23:55:00	30-09-2016 23:55:00	burnt	crest	angle	MC03_IMG_11985.JPG
CAM03	Beetle	2/10/2016	3:20:00	02-10-2016 03:20:00	burnt	crest	angle	MC03_IMG_11800.JPG
CAM03	Beetle	7/10/2016	20:30:00	07-10-2016 20:30:00	burnt	crest	angle	MC03_IMG_11017.JPG
CAM03	Moth	14/07/2016	23:00:00	14-07-2016 23:00:00	burnt	crest	angle	MC03_IMG_8939.JPG
CAM03	Moth	22/07/2016	20:45:00	22-07-2016 20:45:00	burnt	crest	angle	MC03_IMG_7707.JPG
CAM03	Moth	6/08/2016	5:45:00	06-08-2016 05:45:00	burnt	crest	angle	MC03_IMG_2189.JPG
CAM03	Moth	8/08/2016	19:05:00	08-08-2016 19:05:00	burnt	crest	angle	MC03_IMG_1880.JPG
CAM03	Moth	23/08/2016	6:15:00	23-08-2016 06:15:00	burnt	crest	angle	MC03_IMG_17560.JPG
CAM03	Moth	24/08/2016	19:10:00	24-08-2016 19:10:00	burnt	crest	angle	MC03_IMG_17405.JPG
CAM03	Moth	26/08/2016	1:15:00	26-08-2016 01:15:00	burnt	crest	angle	MC03_IMG_17188.JPG
CAM03	Moth	27/08/2016	1:25:00	27-08-2016 01:25:00	burnt	crest	angle	MC03_IMG_17042.JPG
CAM03	Moth	28/08/2016	19:40:00	28-08-2016 19:40:00	burnt	crest	angle	MC03_IMG_16823.JPG
CAM03	Moth	7/09/2016	20:25:00	07-09-2016 20:25:00	burnt	crest	angle	MC03_IMG_15352.JPG
CAM03	Moth	8/09/2016	20:45:00	08-09-2016 20:45:00	burnt	crest	angle	MC03_IMG_15204.JPG
CAM03	Moth	11/09/2016	2:30:00	11-09-2016 02:30:00	burnt	crest	angle	MC03_IMG_14839.JPG
CAM03	Moth	11/09/2016	2:35:00	11-09-2016 02:35:00	burnt	crest	angle	MC03_IMG_14838.JPG
CAM03	Moth	11/09/2016	2:40:00	11-09-2016 02:40:00	burnt	crest	angle	MC03_IMG_14837.JPG
CAM03	Moth	11/09/2016	2:45:00	11-09-2016 02:45:00	burnt	crest	angle	MC03_IMG_14836.JPG
CAM03	Moth	21/09/2016	19:35:00	21-09-2016 19:35:00	burnt	crest	angle	MC03_IMG_13335.JPG
CAM03	Moth	4/10/2016	19:35:00	04-10-2016 19:35:00	burnt	crest	angle	MC03_IMG_11461.JPG
CAM03	Moth	7/10/2016	1:10:00	07-10-2016 01:10:00	burnt	crest	angle	MC03_IMG_11105.JPG
CAM03	Moth	9/10/2016	4:05:00	09-10-2016 04:05:00	burnt	crest	angle	MC03_IMG_10781.JPG
CAM04	Lycosid	20/07/2016	4:20:00	20-07-2016 04:20:00	burnt	crest	vertical	MC04_IMG_8157.JPG
CAM04	Lycosid	28/07/2016	6:35:00	28-07-2016 06:35:00	burnt	crest	vertical	MC04_IMG_6977.JPG
CAM04	Lycosid	1/10/2016	23:45:00	01-10-2016 23:45:00	burnt	crest	vertical	MC04_IMG_23011.JPG
CAM04	Ant	21/07/2016	20:00:00	21-07-2016 20:00:00	burnt	crest	down	MC04_IMG_7969.JPG
CAM04	Ant	22/07/2016	4:20:00	22-07-2016 04:20:00	burnt	crest	down	MC04_IMG_7869.JPG
CAM04	Ant	22/07/2016	5:20:00	22-07-2016 05:20:00	burnt	crest	down	MC04_IMG_7857.JPG
CAM04	Ant	22/07/2016	5:35:00	22-07-2016 05:35:00	burnt	crest	down	MC04_IMG_7854.JPG
CAM04	Ant	24/07/2016	3:20:00	24-07-2016 03:20:00	burnt	crest	down	MC04_IMG_7593.JPG
CAM04	Ant	25/07/2016	20:25:00	25-07-2016 20:25:00	burnt	crest	down	MC04_IMG_7388.JPG
CAM04	Ant	29/07/2016	21:25:00	29-07-2016 21:25:00	burnt	crest	down	MC04_IMG_6796.JPG
CAM04	Ant	1/08/2016	0:10:00	01-08-2016 00:10:00	burnt	crest	down	MC04_IMG_6475.JPG
CAM04	Ant	1/08/2016	2:10:00	01-08-2016 02:10:00	burnt	crest	down	MC04_IMG_6451.JPG
CAM04	Ant	3/08/2016	19:05:00	03-08-2016 19:05:00	burnt	crest	down	MC04_IMG_6104.JPG
CAM04	Ant	6/08/2016	19:15:00	06-08-2016 19:15:00	burnt	crest	down	MC04_IMG_5669.JPG
CAM04	Ant	6/08/2016	20:25:00	06-08-2016 20:25:00	burnt	crest	down	MC04_IMG_5655.JPG
CAM04	Ant	6/08/2016	21:30:00	06-08-2016 21:30:00	burnt	crest	down	MC04_IMG_5642.JPG
CAM04	Ant	8/08/2016	19:40:00	08-08-2016 19:40:00	burnt	crest	down	MC04_IMG_5375.JPG
CAM04	Ant	8/08/2016	20:00:00	08-08-2016 20:00:00	burnt	crest	down	MC04_IMG_5371.JPG
CAM04	Ant	8/08/2016	20:20:00	08-08-2016 20:20:00	burnt	crest	down	MC04_IMG_5367.JPG
CAM04	Ant	8/08/2016	20:25:00	08-08-2016 20:25:00	burnt	crest	down	MC04_IMG_5366.JPG
CAM04	Ant	8/08/2016	20:30:00	08-08-2016 20:30:00	burnt	crest	down	MC04_IMG_5365.JPG
CAM04	Ant	8/08/2016	20:35:00	08-08-2016 20:35:00	burnt	crest	down	MC04_IMG_5364.JPG
CAM04	Ant	8/08/2016	20:40:00	08-08-2016 20:40:00	burnt	crest	down	MC04_IMG_5363.JPG
CAM04	Ant	8/08/2016	20:45:00	08-08-2016 20:45:00	burnt	crest	down	MC04_IMG_5362.JPG
CAM04	Ant	8/08/2016	20:50:00	08-08-2016 20:50:00	burnt	crest	down	MC04_IMG_5361.JPG
CAM04	Ant	8/08/2016	20:55:00	08-08-2016 20:55:00	burnt	crest	down	MC04_IMG_5360.JPG
CAM04	Ant	8/08/2016	21:00:00	08-08-2016 21:00:00	burnt	crest	down	MC04_IMG_5359.JPG
CAM04	Ant	8/08/2016	21:05:00	08-08-2016 21:05:00	burnt	crest	down	MC04_IMG_5358.JPG
CAM04	Ant	8/08/2016	21:10:00	08-08-2016 21:10:00	burnt	crest	down	MC04_IMG_5357.JPG
CAM04	Ant	8/08/2016	21:15:00	08-08-2016 21:15:00	burnt	crest	down	MC04_IMG_5356.JPG
CAM04	Ant	8/08/2016	21:20:00	08-08-2016 21:20:00	burnt	crest	down	MC04_IMG_5355.JPG
CAM04	Ant	8/08/2016	21:25:00	08-08-2016 21:25:00	burnt	crest	down	MC04_IMG_5354.JPG
CAM04	Ant	8/08/2016	21:30:00	08-08-2016 21:30:00	burnt	crest	down	MC04_IMG_5353.JPG
CAM04	Ant	8/08/2016	21:35:00	08-08-2016 21:35:00	burnt	crest	down	MC04_IMG_5352.JPG
CAM04	Ant	8/08/2016	21:40:00	08-08-2016 21:40:00	burnt	crest	down	MC04_IMG_5351.JPG
CAM04	Ant	8/08/2016	21:45:00	08-08-2016 21:45:00	burnt	crest	down	MC04_IMG_5350.JPG
CAM04	Ant	8/08/2016	23:50:00	08-08-2016 23:50:00	burnt	crest	down	MC04_IMG_5324.JPG
CAM04	Ant	10/08/2016	3:50:00	10-08-2016 03:50:00	burnt	crest	down	MC04_IMG_5131.JPG
CAM04	Ant	10/08/2016	20:30:00	10-08-2016 20:30:00	burnt	crest	down	MC04_IMG_5074.JPG
CAM04	Ant	11/08/2016	21:35:00	11-08-2016 21:35:00	burnt	crest	down	MC04_IMG_4917.JPG
CAM04	Ant	13/08/2016	19:35:00	13-08-2016 19:35:00	burnt	crest	down	MC04_IMG_4650.JPG
CAM04	Ant	17/08/2016	2:10:00	17-08-2016 02:10:00	burnt	crest	down	MC04_IMG_4129.JPG
CAM04	Ant	17/08/2016	2:15:00	17-08-2016 02:15:00	burnt	crest	down	MC04_IMG_4128.JPG
CAM04	Ant	18/08/2016	21:10:00	18-08-2016 21:10:00	burnt	crest	down	MC04_IMG_3901.JPG
CAM04	Ant	18/08/2016	22:00:00	18-08-2016 22:00:00	burnt	crest	down	MC04_IMG_3891.JPG
CAM04	Ant	18/08/2016	22:05:00	18-08-2016 22:05:00	burnt	crest	down	MC04_IMG_3890.JPG
CAM04	Ant	18/08/2016	22:10:00	18-08-2016 22:10:00	burnt	crest	down	MC04_IMG_3889.JPG
CAM04	Ant	18/08/2016	22:15:00	18-08-2016 22:15:00	burnt	crest	down	MC04_IMG_3888.JPG
CAM04	Ant	23/08/2016	23:05:00	23-08-2016 23:05:00	burnt	crest	down	MC04_IMG_3127.JPG
CAM04	Ant	28/08/2016	19:20:00	28-08-2016 19:20:00	burnt	crest	down	MC04_IMG_2402.JPG
CAM04	Ant	13/09/2016	4:40:00	13-09-2016 04:40:00	burnt	crest	down	MC04_IMG_29714.JPG
CAM04	Ant	28/09/2016	0:35:00	28-09-2016 00:35:00	burnt	crest	down	MC04_IMG_23579.JPG
CAM04	Ant	28/09/2016	2:50:00	28-09-2016 02:50:00	burnt	crest	down	MC04_IMG_23552.JPG
CAM04	Ant	1/10/2016	0:50:00	01-10-2016 00:50:00	burnt	crest	down	MC04_IMG_23143.JPG
CAM04	Ant	1/10/2016	0:55:00	01-10-2016 00:55:00	burnt	crest	down	MC04_IMG_23142.JPG
CAM04	Beetle	3/08/2016	23:10:00	03-08-2016 23:10:00	burnt	crest	down	MC04_IMG_6055.JPG
CAM04	Beetle	5/08/2016	0:35:00	05-08-2016 00:35:00	burnt	crest	down	MC04_IMG_5894.JPG
CAM04	Beetle	5/08/2016	0:40:00	05-08-2016 00:40:00	burnt	crest	down	MC04_IMG_5893.JPG
CAM04	Beetle	19/08/2016	20:35:00	19-08-2016 20:35:00	burnt	crest	down	MC04_IMG_3761.JPG
CAM04	Beetle	23/08/2016	4:50:00	23-08-2016 04:50:00	burnt	crest	down	MC04_IMG_3224.JPG
CAM04	Beetle	26/08/2016	19:45:00	26-08-2016 19:45:00	burnt	crest	down	MC04_IMG_2686.JPG
CAM04	Beetle	3/09/2016	1:00:00	03-09-2016 01:00:00	burnt	crest	down	MC04_IMG_1529.JPG
CAM04	Beetle	5/09/2016	22:55:00	05-09-2016 22:55:00	burnt	crest	down	MC04_IMG_1116.JPG
CAM04	Beetle	6/09/2016	20:55:00	06-09-2016 20:55:00	burnt	crest	down	MC04_IMG_0995.JPG
CAM04	Beetle	16/09/2016	23:05:00	16-09-2016 23:05:00	burnt	crest	down	MC04_IMG_25572.JPG
CAM04	Beetle	27/09/2016	3:35:00	27-09-2016 03:35:00	burnt	crest	down	MC04_IMG_23688.JPG
CAM04	Beetle	27/09/2016	3:40:00	27-09-2016 03:40:00	burnt	crest	down	MC04_IMG_23687.JPG
CAM04	Beetle	27/09/2016	3:45:00	27-09-2016 03:45:00	burnt	crest	down	MC04_IMG_23686.JPG
CAM04	Beetle	27/09/2016	3:50:00	27-09-2016 03:50:00	burnt	crest	down	MC04_IMG_23685.JPG
CAM04	Beetle	27/09/2016	3:55:00	27-09-2016 03:55:00	burnt	crest	down	MC04_IMG_23684.JPG
CAM05	Lycosid	21/07/2016	19:35:00	21-07-2016 19:35:00	burnt	crest	angle	MC05_IMG_7966.JPG
CAM05	Lycosid	22/07/2016	1:25:00	22-07-2016 01:25:00	burnt	crest	angle	MC05_IMG_7896.JPG
CAM05	Lycosid	22/07/2016	19:35:00	22-07-2016 19:35:00	burnt	crest	angle	MC05_IMG_7822.JPG
CAM05	Lycosid	23/07/2016	19:20:00	23-07-2016 19:20:00	burnt	crest	angle	MC05_IMG_7681.JPG
CAM05	Lycosid	23/07/2016	19:55:00	23-07-2016 19:55:00	burnt	crest	angle	MC05_IMG_7674.JPG
CAM05	Lycosid	23/07/2016	20:50:00	23-07-2016 20:50:00	burnt	crest	angle	MC05_IMG_7663.JPG
CAM05	Lycosid	23/07/2016	21:40:00	23-07-2016 21:40:00	burnt	crest	angle	MC05_IMG_7653.JPG
CAM05	Lycosid	24/07/2016	0:20:00	24-07-2016 00:20:00	burnt	crest	angle	MC05_IMG_7621.JPG
CAM05	Lycosid	24/07/2016	20:15:00	24-07-2016 20:15:00	burnt	crest	angle	MC05_IMG_7526.JPG
CAM05	Lycosid	25/07/2016	19:20:00	25-07-2016 19:20:00	burnt	crest	angle	MC05_IMG_7393.JPG
CAM05	Lycosid	26/07/2016	6:35:00	26-07-2016 06:35:00	burnt	crest	angle	MC05_IMG_7254.JPG
CAM05	Lycosid	26/07/2016	19:20:00	26-07-2016 19:20:00	burnt	crest	angle	MC05_IMG_7245.JPG
CAM05	Lycosid	26/07/2016	21:05:00	26-07-2016 21:05:00	burnt	crest	angle	MC05_IMG_7224.JPG
CAM05	Lycosid	27/07/2016	3:05:00	27-07-2016 03:05:00	burnt	crest	angle	MC05_IMG_7151.JPG
CAM05	Lycosid	4/08/2016	19:15:00	04-08-2016 19:15:00	burnt	crest	angle	MC05_IMG_5907.JPG
CAM05	Ant	8/07/2016	23:10:00	08-07-2016 23:10:00	burnt	crest	angle	MC05_IMG_9798.JPG
CAM05	Ant	14/07/2016	1:55:00	14-07-2016 01:55:00	burnt	crest	angle	MC05_IMG_9043.JPG
CAM05	Ant	14/07/2016	19:10:00	14-07-2016 19:10:00	burnt	crest	angle	MC05_IMG_8979.JPG
CAM05	Ant	14/07/2016	23:15:00	14-07-2016 23:15:00	burnt	crest	angle	MC05_IMG_8930.JPG
CAM05	Ant	14/07/2016	23:45:00	14-07-2016 23:45:00	burnt	crest	angle	MC05_IMG_8924.JPG
CAM05	Ant	15/07/2016	23:00:00	15-07-2016 23:00:00	burnt	crest	angle	MC05_IMG_8789.JPG
CAM05	Ant	16/07/2016	20:20:00	16-07-2016 20:20:00	burnt	crest	angle	MC05_IMG_8677.JPG
CAM05	Ant	16/07/2016	23:00:00	16-07-2016 23:00:00	burnt	crest	angle	MC05_IMG_8645.JPG
CAM05	Ant	17/07/2016	20:00:00	17-07-2016 20:00:00	burnt	crest	angle	MC05_IMG_8537.JPG
CAM05	Ant	18/07/2016	22:05:00	18-07-2016 22:05:00	burnt	crest	angle	MC05_IMG_8368.JPG
CAM05	Ant	19/07/2016	20:45:00	19-07-2016 20:45:00	burnt	crest	angle	MC05_IMG_8240.JPG
CAM05	Ant	19/07/2016	20:50:00	19-07-2016 20:50:00	burnt	crest	angle	MC05_IMG_8239.JPG
CAM05	Ant	19/07/2016	21:35:00	19-07-2016 21:35:00	burnt	crest	angle	MC05_IMG_8230.JPG
CAM05	Ant	19/07/2016	21:55:00	19-07-2016 21:55:00	burnt	crest	angle	MC05_IMG_8226.JPG
CAM05	Ant	19/07/2016	22:25:00	19-07-2016 22:25:00	burnt	crest	angle	MC05_IMG_8220.JPG
CAM05	Ant	19/07/2016	22:50:00	19-07-2016 22:50:00	burnt	crest	angle	MC05_IMG_8215.JPG
CAM05	Ant	19/07/2016	23:25:00	19-07-2016 23:25:00	burnt	crest	angle	MC05_IMG_8208.JPG
CAM05	Ant	19/07/2016	23:50:00	19-07-2016 23:50:00	burnt	crest	angle	MC05_IMG_8203.JPG
CAM05	Ant	20/07/2016	0:00:00	20-07-2016 00:00:00	burnt	crest	angle	MC05_IMG_8201.JPG
CAM05	Ant	20/07/2016	0:20:00	20-07-2016 00:20:00	burnt	crest	angle	MC05_IMG_8197.JPG
CAM05	Ant	21/07/2016	22:25:00	21-07-2016 22:25:00	burnt	crest	angle	MC05_IMG_7932.JPG
CAM05	Ant	21/07/2016	22:50:00	21-07-2016 22:50:00	burnt	crest	angle	MC05_IMG_7927.JPG
CAM05	Ant	21/07/2016	23:35:00	21-07-2016 23:35:00	burnt	crest	angle	MC05_IMG_7918.JPG
CAM05	Ant	22/07/2016	22:35:00	22-07-2016 22:35:00	burnt	crest	angle	MC05_IMG_7786.JPG
CAM05	Ant	23/07/2016	0:05:00	23-07-2016 00:05:00	burnt	crest	angle	MC05_IMG_7768.JPG
CAM05	Ant	23/07/2016	0:45:00	23-07-2016 00:45:00	burnt	crest	angle	MC05_IMG_7760.JPG
CAM05	Ant	23/07/2016	1:45:00	23-07-2016 01:45:00	burnt	crest	angle	MC05_IMG_7748.JPG
CAM05	Ant	23/07/2016	3:30:00	23-07-2016 03:30:00	burnt	crest	angle	MC05_IMG_7727.JPG
CAM05	Ant	23/07/2016	3:35:00	23-07-2016 03:35:00	burnt	crest	angle	MC05_IMG_7726.JPG
CAM05	Ant	23/07/2016	5:30:00	23-07-2016 05:30:00	burnt	crest	angle	MC05_IMG_7703.JPG
CAM05	Ant	24/07/2016	21:25:00	24-07-2016 21:25:00	burnt	crest	angle	MC05_IMG_7512.JPG
CAM05	Ant	25/07/2016	1:40:00	25-07-2016 01:40:00	burnt	crest	angle	MC05_IMG_7461.JPG
CAM05	Ant	25/07/2016	1:45:00	25-07-2016 01:45:00	burnt	crest	angle	MC05_IMG_7460.JPG
CAM05	Ant	25/07/2016	3:10:00	25-07-2016 03:10:00	burnt	crest	angle	MC05_IMG_7443.JPG
CAM05	Ant	25/07/2016	3:20:00	25-07-2016 03:20:00	burnt	crest	angle	MC05_IMG_7441.JPG
CAM05	Ant	25/07/2016	3:35:00	25-07-2016 03:35:00	burnt	crest	angle	MC05_IMG_7438.JPG
CAM05	Ant	25/07/2016	20:50:00	25-07-2016 20:50:00	burnt	crest	angle	MC05_IMG_7375.JPG
CAM05	Ant	26/07/2016	1:45:00	26-07-2016 01:45:00	burnt	crest	angle	MC05_IMG_7312.JPG
CAM05	Ant	26/07/2016	6:40:00	26-07-2016 06:40:00	burnt	crest	angle	MC05_IMG_7253.JPG
CAM05	Ant	26/07/2016	19:10:00	26-07-2016 19:10:00	burnt	crest	angle	MC05_IMG_7247.JPG
CAM05	Ant	27/07/2016	3:40:00	27-07-2016 03:40:00	burnt	crest	angle	MC05_IMG_7144.JPG
CAM05	Ant	28/07/2016	2:55:00	28-07-2016 02:55:00	burnt	crest	angle	MC05_IMG_7008.JPG
CAM05	Ant	28/07/2016	3:30:00	28-07-2016 03:30:00	burnt	crest	angle	MC05_IMG_7001.JPG
CAM05	Ant	28/07/2016	19:55:00	28-07-2016 19:55:00	burnt	crest	angle	MC05_IMG_6946.JPG
CAM05	Ant	30/07/2016	5:15:00	30-07-2016 05:15:00	burnt	crest	angle	MC05_IMG_6686.JPG
CAM05	Ant	30/07/2016	5:30:00	30-07-2016 05:30:00	burnt	crest	angle	MC05_IMG_6683.JPG
CAM05	Ant	2/08/2016	22:10:00	02-08-2016 22:10:00	burnt	crest	angle	MC05_IMG_6161.JPG
CAM05	Ant	2/08/2016	22:20:00	02-08-2016 22:20:00	burnt	crest	angle	MC05_IMG_6159.JPG
CAM05	Ant	2/08/2016	22:45:00	02-08-2016 22:45:00	burnt	crest	angle	MC05_IMG_6154.JPG
CAM05	Ant	2/08/2016	22:55:00	02-08-2016 22:55:00	burnt	crest	angle	MC05_IMG_6152.JPG
CAM05	Ant	3/08/2016	21:10:00	03-08-2016 21:10:00	burnt	crest	angle	MC05_IMG_6028.JPG
CAM05	Ant	3/08/2016	21:50:00	03-08-2016 21:50:00	burnt	crest	angle	MC05_IMG_6020.JPG
CAM05	Ant	4/08/2016	19:05:00	04-08-2016 19:05:00	burnt	crest	angle	MC05_IMG_5909.JPG
CAM05	Ant	5/08/2016	22:40:00	05-08-2016 22:40:00	burnt	crest	angle	MC05_IMG_5722.JPG
CAM05	Ant	5/08/2016	22:45:00	05-08-2016 22:45:00	burnt	crest	angle	MC05_IMG_5721.JPG
CAM05	Ant	6/08/2016	19:35:00	06-08-2016 19:35:00	burnt	crest	angle	MC05_IMG_5614.JPG
CAM05	Ant	6/08/2016	20:05:00	06-08-2016 20:05:00	burnt	crest	angle	MC05_IMG_5608.JPG
CAM05	Ant	6/08/2016	20:25:00	06-08-2016 20:25:00	burnt	crest	angle	MC05_IMG_5604.JPG
CAM05	Ant	6/08/2016	20:30:00	06-08-2016 20:30:00	burnt	crest	angle	MC05_IMG_5603.JPG
CAM05	Ant	6/08/2016	20:35:00	06-08-2016 20:35:00	burnt	crest	angle	MC05_IMG_5602.JPG
CAM05	Ant	6/08/2016	20:45:00	06-08-2016 20:45:00	burnt	crest	angle	MC05_IMG_5600.JPG
CAM05	Ant	6/08/2016	21:35:00	06-08-2016 21:35:00	burnt	crest	angle	MC05_IMG_5590.JPG
CAM05	Ant	6/08/2016	22:55:00	06-08-2016 22:55:00	burnt	crest	angle	MC05_IMG_5574.JPG
CAM05	Ant	7/08/2016	19:55:00	07-08-2016 19:55:00	burnt	crest	angle	MC05_IMG_5466.JPG
CAM05	Ant	8/08/2016	0:40:00	08-08-2016 00:40:00	burnt	crest	angle	MC05_IMG_5409.JPG
CAM05	Ant	8/08/2016	1:00:00	08-08-2016 01:00:00	burnt	crest	angle	MC05_IMG_5405.JPG
CAM05	Ant	8/08/2016	2:15:00	08-08-2016 02:15:00	burnt	crest	angle	MC05_IMG_5390.JPG
CAM05	Ant	8/08/2016	3:20:00	08-08-2016 03:20:00	burnt	crest	angle	MC05_IMG_5377.JPG
CAM05	Ant	8/08/2016	6:40:00	08-08-2016 06:40:00	burnt	crest	angle	MC05_IMG_5337.JPG
CAM05	Ant	8/08/2016	23:55:00	08-08-2016 23:55:00	burnt	crest	angle	MC05_IMG_5274.JPG
CAM05	Ant	9/08/2016	0:45:00	09-08-2016 00:45:00	burnt	crest	angle	MC05_IMG_5264.JPG
CAM05	Ant	9/08/2016	1:40:00	09-08-2016 01:40:00	burnt	crest	angle	MC05_IMG_5253.JPG
CAM05	Ant	9/08/2016	4:25:00	09-08-2016 04:25:00	burnt	crest	angle	MC05_IMG_5220.JPG
CAM05	Ant	9/08/2016	6:30:00	09-08-2016 06:30:00	burnt	crest	angle	MC05_IMG_5195.JPG
CAM05	Ant	10/08/2016	1:25:00	10-08-2016 01:25:00	burnt	crest	angle	MC05_IMG_5112.JPG
CAM05	Ant	10/08/2016	1:55:00	10-08-2016 01:55:00	burnt	crest	angle	MC05_IMG_5106.JPG
CAM05	Ant	10/08/2016	6:15:00	10-08-2016 06:15:00	burnt	crest	angle	MC05_IMG_5054.JPG
CAM05	Ant	10/08/2016	20:10:00	10-08-2016 20:10:00	burnt	crest	angle	MC05_IMG_5031.JPG
CAM05	Ant	10/08/2016	22:30:00	10-08-2016 22:30:00	burnt	crest	angle	MC05_IMG_5003.JPG
CAM05	Ant	10/08/2016	23:55:00	10-08-2016 23:55:00	burnt	crest	angle	MC05_IMG_4986.JPG
CAM05	Ant	11/08/2016	2:45:00	11-08-2016 02:45:00	burnt	crest	angle	MC05_IMG_4952.JPG
CAM05	Ant	11/08/2016	3:35:00	11-08-2016 03:35:00	burnt	crest	angle	MC05_IMG_4942.JPG
CAM05	Ant	11/08/2016	6:20:00	11-08-2016 06:20:00	burnt	crest	angle	MC05_IMG_4909.JPG
CAM05	Ant	11/08/2016	19:45:00	11-08-2016 19:45:00	burnt	crest	angle	MC05_IMG_4892.JPG
CAM05	Ant	11/08/2016	20:55:00	11-08-2016 20:55:00	burnt	crest	angle	MC05_IMG_4878.JPG
CAM05	Ant	11/08/2016	21:20:00	11-08-2016 21:20:00	burnt	crest	angle	MC05_IMG_4873.JPG
CAM05	Ant	12/08/2016	5:20:00	12-08-2016 05:20:00	burnt	crest	angle	MC05_IMG_4777.JPG
CAM05	Ant	12/08/2016	19:45:00	12-08-2016 19:45:00	burnt	crest	angle	MC05_IMG_4748.JPG
CAM05	Ant	13/08/2016	0:10:00	13-08-2016 00:10:00	burnt	crest	angle	MC05_IMG_4695.JPG
CAM05	Ant	13/08/2016	1:00:00	13-08-2016 01:00:00	burnt	crest	angle	MC05_IMG_4685.JPG
CAM05	Ant	13/08/2016	20:45:00	13-08-2016 20:45:00	burnt	crest	angle	MC05_IMG_4592.JPG
CAM05	Ant	16/08/2016	0:00:00	16-08-2016 00:00:00	burnt	crest	angle	MC05_IMG_4264.JPG
CAM05	Ant	16/08/2016	2:45:00	16-08-2016 02:45:00	burnt	crest	angle	MC05_IMG_4231.JPG
CAM05	Ant	17/08/2016	4:15:00	17-08-2016 04:15:00	burnt	crest	angle	MC05_IMG_4069.JPG
CAM05	Ant	18/08/2016	1:40:00	18-08-2016 01:40:00	burnt	crest	angle	MC05_IMG_3956.JPG
CAM05	Ant	18/08/2016	3:00:00	18-08-2016 03:00:00	burnt	crest	angle	MC05_IMG_3940.JPG
CAM05	Ant	21/08/2016	19:40:00	21-08-2016 19:40:00	burnt	crest	angle	MC05_IMG_2700.JPG
CAM05	Ant	21/08/2016	20:20:00	21-08-2016 20:20:00	burnt	crest	angle	MC05_IMG_2692.JPG
CAM05	Ant	22/08/2016	3:55:00	22-08-2016 03:55:00	burnt	crest	angle	MC05_IMG_2601.JPG
CAM05	Ant	22/08/2016	4:25:00	22-08-2016 04:25:00	burnt	crest	angle	MC05_IMG_2595.JPG
CAM05	Ant	22/08/2016	4:35:00	22-08-2016 04:35:00	burnt	crest	angle	MC05_IMG_2593.JPG
CAM05	Ant	22/08/2016	5:50:00	22-08-2016 05:50:00	burnt	crest	angle	MC05_IMG_2578.JPG
CAM05	Ant	22/08/2016	6:30:00	22-08-2016 06:30:00	burnt	crest	angle	MC05_IMG_2570.JPG
CAM05	Ant	22/08/2016	21:40:00	22-08-2016 21:40:00	burnt	crest	angle	MC05_IMG_2532.JPG
CAM05	Ant	22/08/2016	22:00:00	22-08-2016 22:00:00	burnt	crest	angle	MC05_IMG_2528.JPG
CAM05	Ant	23/08/2016	21:45:00	23-08-2016 21:45:00	burnt	crest	angle	MC05_IMG_2387.JPG
CAM05	Ant	28/08/2016	2:25:00	28-08-2016 02:25:00	burnt	crest	angle	MC05_IMG_1753.JPG
CAM05	Ant	29/08/2016	3:25:00	29-08-2016 03:25:00	burnt	crest	angle	MC05_IMG_1597.JPG
CAM05	Ant	29/08/2016	21:45:00	29-08-2016 21:45:00	burnt	crest	angle	MC05_IMG_1521.JPG
CAM05	Ant	30/08/2016	0:05:00	30-08-2016 00:05:00	burnt	crest	angle	MC05_IMG_1493.JPG
CAM05	Ant	30/08/2016	1:05:00	30-08-2016 01:05:00	burnt	crest	angle	MC05_IMG_1481.JPG
CAM05	Ant	30/08/2016	2:25:00	30-08-2016 02:25:00	burnt	crest	angle	MC05_IMG_1465.JPG
CAM05	Ant	30/08/2016	22:00:00	30-08-2016 22:00:00	burnt	crest	angle	MC05_IMG_1374.JPG
CAM05	Ant	31/08/2016	5:25:00	31-08-2016 05:25:00	burnt	crest	angle	MC05_IMG_1284.JPG
CAM05	Ant	31/08/2016	20:15:00	31-08-2016 20:15:00	burnt	crest	angle	MC05_IMG_1250.JPG
CAM05	Ant	31/08/2016	20:45:00	31-08-2016 20:45:00	burnt	crest	angle	MC05_IMG_1244.JPG
CAM05	Ant	31/08/2016	21:45:00	31-08-2016 21:45:00	burnt	crest	angle	MC05_IMG_1232.JPG
CAM05	Ant	31/08/2016	22:00:00	31-08-2016 22:00:00	burnt	crest	angle	MC05_IMG_1229.JPG
CAM05	Ant	31/08/2016	22:40:00	31-08-2016 22:40:00	burnt	crest	angle	MC05_IMG_1221.JPG
CAM05	Ant	31/08/2016	22:55:00	31-08-2016 22:55:00	burnt	crest	angle	MC05_IMG_1218.JPG
CAM05	Ant	31/08/2016	23:10:00	31-08-2016 23:10:00	burnt	crest	angle	MC05_IMG_1215.JPG
CAM05	Ant	31/08/2016	23:20:00	31-08-2016 23:20:00	burnt	crest	angle	MC05_IMG_1213.JPG
CAM05	Ant	31/08/2016	23:25:00	31-08-2016 23:25:00	burnt	crest	angle	MC05_IMG_1212.JPG
CAM05	Ant	1/09/2016	0:15:00	01-09-2016 00:15:00	burnt	crest	angle	MC05_IMG_1202.JPG
CAM05	Ant	1/09/2016	1:10:00	01-09-2016 01:10:00	burnt	crest	angle	MC05_IMG_1191.JPG
CAM05	Ant	1/09/2016	1:20:00	01-09-2016 01:20:00	burnt	crest	angle	MC05_IMG_1189.JPG
CAM05	Ant	1/09/2016	1:40:00	01-09-2016 01:40:00	burnt	crest	angle	MC05_IMG_1185.JPG
CAM05	Ant	1/09/2016	1:45:00	01-09-2016 01:45:00	burnt	crest	angle	MC05_IMG_1184.JPG
CAM05	Ant	1/09/2016	1:50:00	01-09-2016 01:50:00	burnt	crest	angle	MC05_IMG_1183.JPG
CAM05	Ant	1/09/2016	2:05:00	01-09-2016 02:05:00	burnt	crest	angle	MC05_IMG_1180.JPG
CAM05	Ant	1/09/2016	2:15:00	01-09-2016 02:15:00	burnt	crest	angle	MC05_IMG_1178.JPG
CAM05	Ant	1/09/2016	2:50:00	01-09-2016 02:50:00	burnt	crest	angle	MC05_IMG_1171.JPG
CAM05	Ant	1/09/2016	3:25:00	01-09-2016 03:25:00	burnt	crest	angle	MC05_IMG_1164.JPG
CAM05	Ant	1/09/2016	3:30:00	01-09-2016 03:30:00	burnt	crest	angle	MC05_IMG_1163.JPG
CAM05	Ant	1/09/2016	3:35:00	01-09-2016 03:35:00	burnt	crest	angle	MC05_IMG_1162.JPG
CAM05	Ant	2/09/2016	21:05:00	02-09-2016 21:05:00	burnt	crest	angle	MC05_IMG_0952.JPG
CAM05	Ant	2/09/2016	21:10:00	02-09-2016 21:10:00	burnt	crest	angle	MC05_IMG_0951.JPG
CAM05	Ant	2/09/2016	21:30:00	02-09-2016 21:30:00	burnt	crest	angle	MC05_IMG_0947.JPG
CAM05	Ant	2/09/2016	21:40:00	02-09-2016 21:40:00	burnt	crest	angle	MC05_IMG_0945.JPG
CAM05	Ant	2/09/2016	23:05:00	02-09-2016 23:05:00	burnt	crest	angle	MC05_IMG_0928.JPG
CAM05	Ant	3/09/2016	2:55:00	03-09-2016 02:55:00	burnt	crest	angle	MC05_IMG_0882.JPG
CAM05	Ant	3/09/2016	20:35:00	03-09-2016 20:35:00	burnt	crest	angle	MC05_IMG_0814.JPG
CAM05	Ant	3/09/2016	21:25:00	03-09-2016 21:25:00	burnt	crest	angle	MC05_IMG_0804.JPG
CAM05	Ant	5/09/2016	19:40:00	05-09-2016 19:40:00	burnt	crest	angle	MC05_IMG_0519.JPG
CAM05	Ant	5/09/2016	20:30:00	05-09-2016 20:30:00	burnt	crest	angle	MC05_IMG_0509.JPG
CAM05	Ant	5/09/2016	21:15:00	05-09-2016 21:15:00	burnt	crest	angle	MC05_IMG_0500.JPG
CAM05	Ant	5/09/2016	21:40:00	05-09-2016 21:40:00	burnt	crest	angle	MC05_IMG_0495.JPG
CAM05	Ant	9/09/2016	3:30:00	09-09-2016 03:30:00	burnt	crest	angle	MC05_IMG_19163.JPG
CAM05	Ant	9/09/2016	19:00:00	09-09-2016 19:00:00	burnt	crest	angle	MC05_IMG_18789.JPG
CAM05	Ant	11/09/2016	1:15:00	11-09-2016 01:15:00	burnt	crest	angle	MC05_IMG_16694.JPG
CAM05	Ant	11/09/2016	1:40:00	11-09-2016 01:40:00	burnt	crest	angle	MC05_IMG_16689.JPG
CAM05	Ant	11/09/2016	19:25:00	11-09-2016 19:25:00	burnt	crest	angle	MC05_IMG_16559.JPG
CAM05	Ant	11/09/2016	19:50:00	11-09-2016 19:50:00	burnt	crest	angle	MC05_IMG_16554.JPG
CAM05	Ant	11/09/2016	20:40:00	11-09-2016 20:40:00	burnt	crest	angle	MC05_IMG_16544.JPG
CAM05	Ant	11/09/2016	20:45:00	11-09-2016 20:45:00	burnt	crest	angle	MC05_IMG_16543.JPG
CAM05	Ant	12/09/2016	2:25:00	12-09-2016 02:25:00	burnt	crest	angle	MC05_IMG_16475.JPG
CAM05	Ant	13/09/2016	1:10:00	13-09-2016 01:10:00	burnt	crest	angle	MC05_IMG_16346.JPG
CAM05	Ant	16/09/2016	21:15:00	16-09-2016 21:15:00	burnt	crest	angle	MC05_IMG_14878.JPG
CAM05	Ant	17/09/2016	2:40:00	17-09-2016 02:40:00	burnt	crest	angle	MC05_IMG_14813.JPG
CAM05	Ant	17/09/2016	4:15:00	17-09-2016 04:15:00	burnt	crest	angle	MC05_IMG_14794.JPG
CAM05	Ant	17/09/2016	4:45:00	17-09-2016 04:45:00	burnt	crest	angle	MC05_IMG_14788.JPG
CAM05	Ant	17/09/2016	4:50:00	17-09-2016 04:50:00	burnt	crest	angle	MC05_IMG_14787.JPG
CAM05	Ant	19/09/2016	3:00:00	19-09-2016 03:00:00	burnt	crest	angle	MC05_IMG_14521.JPG
CAM05	Ant	21/09/2016	3:35:00	21-09-2016 03:35:00	burnt	crest	angle	MC05_IMG_13988.JPG
CAM05	Ant	21/09/2016	4:05:00	21-09-2016 04:05:00	burnt	crest	angle	MC05_IMG_13982.JPG
CAM05	Ant	21/09/2016	19:55:00	21-09-2016 19:55:00	burnt	crest	angle	MC05_IMG_13885.JPG
CAM05	Ant	21/09/2016	20:00:00	21-09-2016 20:00:00	burnt	crest	angle	MC05_IMG_13884.JPG
CAM05	Ant	21/09/2016	20:05:00	21-09-2016 20:05:00	burnt	crest	angle	MC05_IMG_13883.JPG
CAM05	Ant	21/09/2016	21:20:00	21-09-2016 21:20:00	burnt	crest	angle	MC05_IMG_13868.JPG
CAM05	Ant	21/09/2016	21:50:00	21-09-2016 21:50:00	burnt	crest	angle	MC05_IMG_13862.JPG
CAM05	Ant	21/09/2016	22:05:00	21-09-2016 22:05:00	burnt	crest	angle	MC05_IMG_13859.JPG
CAM05	Ant	21/09/2016	22:25:00	21-09-2016 22:25:00	burnt	crest	angle	MC05_IMG_13855.JPG
CAM05	Ant	21/09/2016	23:25:00	21-09-2016 23:25:00	burnt	crest	angle	MC05_IMG_13843.JPG
CAM05	Ant	21/09/2016	23:50:00	21-09-2016 23:50:00	burnt	crest	angle	MC05_IMG_13838.JPG
CAM05	Ant	21/09/2016	23:55:00	21-09-2016 23:55:00	burnt	crest	angle	MC05_IMG_13837.JPG
CAM05	Ant	22/09/2016	19:10:00	22-09-2016 19:10:00	burnt	crest	angle	MC05_IMG_13676.JPG
CAM05	Ant	22/09/2016	20:50:00	22-09-2016 20:50:00	burnt	crest	angle	MC05_IMG_13656.JPG
CAM05	Ant	22/09/2016	21:15:00	22-09-2016 21:15:00	burnt	crest	angle	MC05_IMG_13651.JPG
CAM05	Ant	22/09/2016	22:50:00	22-09-2016 22:50:00	burnt	crest	angle	MC05_IMG_13632.JPG
CAM05	Ant	22/09/2016	23:35:00	22-09-2016 23:35:00	burnt	crest	angle	MC05_IMG_13623.JPG
CAM05	Ant	23/09/2016	2:40:00	23-09-2016 02:40:00	burnt	crest	angle	MC05_IMG_13586.JPG
CAM05	Ant	23/09/2016	4:35:00	23-09-2016 04:35:00	burnt	crest	angle	MC05_IMG_13563.JPG
CAM05	Ant	23/09/2016	5:55:00	23-09-2016 05:55:00	burnt	crest	angle	MC05_IMG_13547.JPG
CAM05	Ant	23/09/2016	19:50:00	23-09-2016 19:50:00	burnt	crest	angle	MC05_IMG_13411.JPG
CAM05	Ant	23/09/2016	20:20:00	23-09-2016 20:20:00	burnt	crest	angle	MC05_IMG_13405.JPG
CAM05	Ant	23/09/2016	20:45:00	23-09-2016 20:45:00	burnt	crest	angle	MC05_IMG_13400.JPG
CAM05	Ant	23/09/2016	21:00:00	23-09-2016 21:00:00	burnt	crest	angle	MC05_IMG_13397.JPG
CAM05	Ant	23/09/2016	22:00:00	23-09-2016 22:00:00	burnt	crest	angle	MC05_IMG_13385.JPG
CAM05	Ant	23/09/2016	22:05:00	23-09-2016 22:05:00	burnt	crest	angle	MC05_IMG_13384.JPG
CAM05	Ant	23/09/2016	22:20:00	23-09-2016 22:20:00	burnt	crest	angle	MC05_IMG_13381.JPG
CAM05	Ant	23/09/2016	22:40:00	23-09-2016 22:40:00	burnt	crest	angle	MC05_IMG_13377.JPG
CAM05	Ant	23/09/2016	23:20:00	23-09-2016 23:20:00	burnt	crest	angle	MC05_IMG_13369.JPG
CAM05	Ant	24/09/2016	0:10:00	24-09-2016 00:10:00	burnt	crest	angle	MC05_IMG_13359.JPG
CAM05	Ant	24/09/2016	1:30:00	24-09-2016 01:30:00	burnt	crest	angle	MC05_IMG_13343.JPG
CAM05	Ant	25/09/2016	4:40:00	25-09-2016 04:40:00	burnt	crest	angle	MC05_IMG_13159.JPG
CAM05	Ant	25/09/2016	4:55:00	25-09-2016 04:55:00	burnt	crest	angle	MC05_IMG_13156.JPG
CAM05	Ant	25/09/2016	5:35:00	25-09-2016 05:35:00	burnt	crest	angle	MC05_IMG_13148.JPG
CAM05	Ant	25/09/2016	5:40:00	25-09-2016 05:40:00	burnt	crest	angle	MC05_IMG_13147.JPG
CAM05	Ant	25/09/2016	21:45:00	25-09-2016 21:45:00	burnt	crest	angle	MC05_IMG_12855.JPG
CAM05	Ant	25/09/2016	22:50:00	25-09-2016 22:50:00	burnt	crest	angle	MC05_IMG_12842.JPG
CAM05	Ant	25/09/2016	23:10:00	25-09-2016 23:10:00	burnt	crest	angle	MC05_IMG_12838.JPG
CAM05	Ant	26/09/2016	0:25:00	26-09-2016 00:25:00	burnt	crest	angle	MC05_IMG_12823.JPG
CAM05	Ant	26/09/2016	0:55:00	26-09-2016 00:55:00	burnt	crest	angle	MC05_IMG_12817.JPG
CAM05	Ant	26/09/2016	1:05:00	26-09-2016 01:05:00	burnt	crest	angle	MC05_IMG_12815.JPG
CAM05	Ant	26/09/2016	2:55:00	26-09-2016 02:55:00	burnt	crest	angle	MC05_IMG_12793.JPG
CAM05	Ant	26/09/2016	3:10:00	26-09-2016 03:10:00	burnt	crest	angle	MC05_IMG_12790.JPG
CAM05	Ant	26/09/2016	4:10:00	26-09-2016 04:10:00	burnt	crest	angle	MC05_IMG_12778.JPG
CAM05	Ant	26/09/2016	5:20:00	26-09-2016 05:20:00	burnt	crest	angle	MC05_IMG_12764.JPG
CAM05	Ant	26/09/2016	5:30:00	26-09-2016 05:30:00	burnt	crest	angle	MC05_IMG_12762.JPG
CAM05	Ant	26/09/2016	19:20:00	26-09-2016 19:20:00	burnt	crest	angle	MC05_IMG_12660.JPG
CAM05	Ant	26/09/2016	19:35:00	26-09-2016 19:35:00	burnt	crest	angle	MC05_IMG_12657.JPG
CAM05	Ant	26/09/2016	20:25:00	26-09-2016 20:25:00	burnt	crest	angle	MC05_IMG_12645.JPG
CAM05	Ant	26/09/2016	20:30:00	26-09-2016 20:30:00	burnt	crest	angle	MC05_IMG_12644.JPG
CAM05	Ant	26/09/2016	20:40:00	26-09-2016 20:40:00	burnt	crest	angle	MC05_IMG_12642.JPG
CAM05	Ant	26/09/2016	21:30:00	26-09-2016 21:30:00	burnt	crest	angle	MC05_IMG_12632.JPG
CAM05	Ant	26/09/2016	22:00:00	26-09-2016 22:00:00	burnt	crest	angle	MC05_IMG_12626.JPG
CAM05	Ant	26/09/2016	22:15:00	26-09-2016 22:15:00	burnt	crest	angle	MC05_IMG_12623.JPG
CAM05	Ant	26/09/2016	22:40:00	26-09-2016 22:40:00	burnt	crest	angle	MC05_IMG_12618.JPG
CAM05	Ant	26/09/2016	22:55:00	26-09-2016 22:55:00	burnt	crest	angle	MC05_IMG_12615.JPG
CAM05	Ant	26/09/2016	23:10:00	26-09-2016 23:10:00	burnt	crest	angle	MC05_IMG_12612.JPG
CAM05	Ant	27/09/2016	0:10:00	27-09-2016 00:10:00	burnt	crest	angle	MC05_IMG_12600.JPG
CAM05	Ant	27/09/2016	0:15:00	27-09-2016 00:15:00	burnt	crest	angle	MC05_IMG_12599.JPG
CAM05	Ant	27/09/2016	0:20:00	27-09-2016 00:20:00	burnt	crest	angle	MC05_IMG_12598.JPG
CAM05	Ant	27/09/2016	0:30:00	27-09-2016 00:30:00	burnt	crest	angle	MC05_IMG_12596.JPG
CAM05	Ant	27/09/2016	0:40:00	27-09-2016 00:40:00	burnt	crest	angle	MC05_IMG_12594.JPG
CAM05	Ant	27/09/2016	21:40:00	27-09-2016 21:40:00	burnt	crest	angle	MC05_IMG_12485.JPG
CAM05	Ant	27/09/2016	21:50:00	27-09-2016 21:50:00	burnt	crest	angle	MC05_IMG_12483.JPG
CAM05	Ant	27/09/2016	22:00:00	27-09-2016 22:00:00	burnt	crest	angle	MC05_IMG_12481.JPG
CAM05	Ant	27/09/2016	22:55:00	27-09-2016 22:55:00	burnt	crest	angle	MC05_IMG_12470.JPG
CAM05	Ant	28/09/2016	0:15:00	28-09-2016 00:15:00	burnt	crest	angle	MC05_IMG_12454.JPG
CAM05	Ant	28/09/2016	1:00:00	28-09-2016 01:00:00	burnt	crest	angle	MC05_IMG_12445.JPG
CAM05	Ant	28/09/2016	1:40:00	28-09-2016 01:40:00	burnt	crest	angle	MC05_IMG_12437.JPG
CAM05	Ant	28/09/2016	2:00:00	28-09-2016 02:00:00	burnt	crest	angle	MC05_IMG_12433.JPG
CAM05	Ant	28/09/2016	2:10:00	28-09-2016 02:10:00	burnt	crest	angle	MC05_IMG_12431.JPG
CAM05	Ant	28/09/2016	2:40:00	28-09-2016 02:40:00	burnt	crest	angle	MC05_IMG_12425.JPG
CAM05	Ant	28/09/2016	20:05:00	28-09-2016 20:05:00	burnt	crest	angle	MC05_IMG_12360.JPG
CAM05	Ant	28/09/2016	20:40:00	28-09-2016 20:40:00	burnt	crest	angle	MC05_IMG_12353.JPG
CAM05	Ant	28/09/2016	20:45:00	28-09-2016 20:45:00	burnt	crest	angle	MC05_IMG_12352.JPG
CAM05	Ant	29/09/2016	1:00:00	29-09-2016 01:00:00	burnt	crest	angle	MC05_IMG_12301.JPG
CAM05	Ant	1/10/2016	2:05:00	01-10-2016 02:05:00	burnt	crest	angle	MC05_IMG_23304.JPG
CAM05	Ant	1/10/2016	2:15:00	01-10-2016 02:15:00	burnt	crest	angle	MC05_IMG_23302.JPG
CAM05	Ant	1/10/2016	20:20:00	01-10-2016 20:20:00	burnt	crest	angle	MC05_IMG_23097.JPG
CAM05	Ant	1/10/2016	20:25:00	01-10-2016 20:25:00	burnt	crest	angle	MC05_IMG_23096.JPG
CAM05	Ant	1/10/2016	20:30:00	01-10-2016 20:30:00	burnt	crest	angle	MC05_IMG_23095.JPG
CAM05	Ant	1/10/2016	20:45:00	01-10-2016 20:45:00	burnt	crest	angle	MC05_IMG_23092.JPG
CAM05	Ant	1/10/2016	21:00:00	01-10-2016 21:00:00	burnt	crest	angle	MC05_IMG_23089.JPG
CAM05	Ant	1/10/2016	22:15:00	01-10-2016 22:15:00	burnt	crest	angle	MC05_IMG_23074.JPG
CAM05	Ant	2/10/2016	0:00:00	02-10-2016 00:00:00	burnt	crest	angle	MC05_IMG_23053.JPG
CAM05	Ant	2/10/2016	1:45:00	02-10-2016 01:45:00	burnt	crest	angle	MC05_IMG_23031.JPG
CAM05	Ant	2/10/2016	1:55:00	02-10-2016 01:55:00	burnt	crest	angle	MC05_IMG_23029.JPG
CAM05	Ant	2/10/2016	2:30:00	02-10-2016 02:30:00	burnt	crest	angle	MC05_IMG_23022.JPG
CAM05	Ant	2/10/2016	3:35:00	02-10-2016 03:35:00	burnt	crest	angle	MC05_IMG_23009.JPG
CAM05	Ant	2/10/2016	4:30:00	02-10-2016 04:30:00	burnt	crest	angle	MC05_IMG_22998.JPG
CAM05	Ant	2/10/2016	4:45:00	02-10-2016 04:45:00	burnt	crest	angle	MC05_IMG_22995.JPG
CAM05	Ant	2/10/2016	4:55:00	02-10-2016 04:55:00	burnt	crest	angle	MC05_IMG_22993.JPG
CAM05	Ant	2/10/2016	5:35:00	02-10-2016 05:35:00	burnt	crest	angle	MC05_IMG_22985.JPG
CAM05	Ant	2/10/2016	5:45:00	02-10-2016 05:45:00	burnt	crest	angle	MC05_IMG_22983.JPG
CAM05	Ant	3/10/2016	20:50:00	03-10-2016 20:50:00	burnt	crest	angle	MC05_IMG_22291.JPG
CAM05	Ant	3/10/2016	21:00:00	03-10-2016 21:00:00	burnt	crest	angle	MC05_IMG_22289.JPG
CAM05	Ant	3/10/2016	21:55:00	03-10-2016 21:55:00	burnt	crest	angle	MC05_IMG_22278.JPG
CAM05	Ant	3/10/2016	22:25:00	03-10-2016 22:25:00	burnt	crest	angle	MC05_IMG_22272.JPG
CAM05	Ant	3/10/2016	23:55:00	03-10-2016 23:55:00	burnt	crest	angle	MC05_IMG_22254.JPG
CAM05	Ant	4/10/2016	2:50:00	04-10-2016 02:50:00	burnt	crest	angle	MC05_IMG_22219.JPG
CAM05	Ant	4/10/2016	19:15:00	04-10-2016 19:15:00	burnt	crest	angle	MC05_IMG_22003.JPG
CAM05	Beetle	20/07/2016	1:50:00	20-07-2016 01:50:00	burnt	crest	angle	MC05_IMG_8179.JPG
CAM05	Beetle	23/07/2016	21:30:00	23-07-2016 21:30:00	burnt	crest	angle	MC05_IMG_7655.JPG
CAM05	Beetle	29/08/2016	19:25:00	29-08-2016 19:25:00	burnt	crest	angle	MC05_IMG_1549.JPG
CAM05	Beetle	30/08/2016	21:55:00	30-08-2016 21:55:00	burnt	crest	angle	MC05_IMG_1375.JPG
CAM05	Beetle	1/09/2016	4:15:00	01-09-2016 04:15:00	burnt	crest	angle	MC05_IMG_1154.JPG
CAM05	Beetle	4/09/2016	2:00:00	04-09-2016 02:00:00	burnt	crest	angle	MC05_IMG_0748.JPG
CAM05	Beetle	7/09/2016	2:50:00	07-09-2016 02:50:00	burnt	crest	angle	MC05_IMG_0220.JPG
CAM05	Beetle	13/09/2016	21:55:00	13-09-2016 21:55:00	burnt	crest	angle	MC05_IMG_16124.JPG
CAM05	Beetle	17/09/2016	19:15:00	17-09-2016 19:15:00	burnt	crest	angle	MC05_IMG_14758.JPG
CAM05	Beetle	24/09/2016	19:50:00	24-09-2016 19:50:00	burnt	crest	angle	MC05_IMG_13265.JPG
CAM05	Beetle	28/09/2016	2:25:00	28-09-2016 02:25:00	burnt	crest	angle	MC05_IMG_12428.JPG
CAM05	Beetle	4/10/2016	19:40:00	04-10-2016 19:40:00	burnt	crest	angle	MC05_IMG_21998.JPG
CAM05	Moth	22/07/2016	19:50:00	22-07-2016 19:50:00	burnt	crest	angle	MC05_IMG_7819.JPG
CAM05	Moth	29/08/2016	23:40:00	29-08-2016 23:40:00	burnt	crest	angle	MC05_IMG_1498.JPG
CAM05	Moth	17/09/2016	2:50:00	17-09-2016 02:50:00	burnt	crest	angle	MC05_IMG_14811.JPG
CAM05	Moth	25/09/2016	1:35:00	25-09-2016 01:35:00	burnt	crest	angle	MC05_IMG_13196.JPG
CAM05	Moth	30/09/2016	21:15:00	30-09-2016 21:15:00	burnt	crest	angle	MC05_IMG_23362.JPG
CAM05	Spider	1/08/2016	2:40:00	01-08-2016 02:40:00	burnt	crest	angle	MC05_IMG_6424.JPG
CAM06	Lycosid	20/08/2016	2:00:00	20-08-2016 02:00:00	burnt	crest	vertical	MC06_IMG_3713.JPG
CAM06	Ant	12/07/2016	21:05:00	12-07-2016 21:05:00	burnt	crest	down	MC06_IMG_9251.JPG
CAM06	Ant	14/07/2016	1:05:00	14-07-2016 01:05:00	burnt	crest	down	MC06_IMG_9059.JPG
CAM06	Ant	17/07/2016	19:45:00	17-07-2016 19:45:00	burnt	crest	down	MC06_IMG_8547.JPG
CAM06	Ant	19/07/2016	21:20:00	19-07-2016 21:20:00	burnt	crest	down	MC06_IMG_8240.JPG
CAM06	Ant	19/07/2016	21:50:00	19-07-2016 21:50:00	burnt	crest	down	MC06_IMG_8234.JPG
CAM06	Ant	19/07/2016	22:15:00	19-07-2016 22:15:00	burnt	crest	down	MC06_IMG_8229.JPG
CAM06	Ant	19/07/2016	22:20:00	19-07-2016 22:20:00	burnt	crest	down	MC06_IMG_8228.JPG
CAM06	Ant	19/07/2016	22:25:00	19-07-2016 22:25:00	burnt	crest	down	MC06_IMG_8227.JPG
CAM06	Ant	19/07/2016	22:30:00	19-07-2016 22:30:00	burnt	crest	down	MC06_IMG_8226.JPG
CAM06	Ant	19/07/2016	22:35:00	19-07-2016 22:35:00	burnt	crest	down	MC06_IMG_8225.JPG
CAM06	Ant	19/07/2016	22:40:00	19-07-2016 22:40:00	burnt	crest	down	MC06_IMG_8224.JPG
CAM06	Ant	19/07/2016	22:45:00	19-07-2016 22:45:00	burnt	crest	down	MC06_IMG_8223.JPG
CAM06	Ant	19/07/2016	22:50:00	19-07-2016 22:50:00	burnt	crest	down	MC06_IMG_8222.JPG
CAM06	Ant	19/07/2016	22:55:00	19-07-2016 22:55:00	burnt	crest	down	MC06_IMG_8221.JPG
CAM06	Ant	19/07/2016	23:00:00	19-07-2016 23:00:00	burnt	crest	down	MC06_IMG_8220.JPG
CAM06	Ant	19/07/2016	23:05:00	19-07-2016 23:05:00	burnt	crest	down	MC06_IMG_8219.JPG
CAM06	Ant	19/07/2016	23:10:00	19-07-2016 23:10:00	burnt	crest	down	MC06_IMG_8218.JPG
CAM06	Ant	19/07/2016	23:15:00	19-07-2016 23:15:00	burnt	crest	down	MC06_IMG_8217.JPG
CAM06	Ant	19/07/2016	23:20:00	19-07-2016 23:20:00	burnt	crest	down	MC06_IMG_8216.JPG
CAM06	Ant	19/07/2016	23:25:00	19-07-2016 23:25:00	burnt	crest	down	MC06_IMG_8215.JPG
CAM06	Ant	19/07/2016	23:30:00	19-07-2016 23:30:00	burnt	crest	down	MC06_IMG_8214.JPG
CAM06	Ant	19/07/2016	23:35:00	19-07-2016 23:35:00	burnt	crest	down	MC06_IMG_8213.JPG
CAM06	Ant	19/07/2016	23:40:00	19-07-2016 23:40:00	burnt	crest	down	MC06_IMG_8212.JPG
CAM06	Ant	19/07/2016	23:45:00	19-07-2016 23:45:00	burnt	crest	down	MC06_IMG_8211.JPG
CAM06	Ant	19/07/2016	23:50:00	19-07-2016 23:50:00	burnt	crest	down	MC06_IMG_8210.JPG
CAM06	Ant	19/07/2016	23:55:00	19-07-2016 23:55:00	burnt	crest	down	MC06_IMG_8209.JPG
CAM06	Ant	20/07/2016	0:00:00	20-07-2016 00:00:00	burnt	crest	down	MC06_IMG_8208.JPG
CAM06	Ant	20/07/2016	0:05:00	20-07-2016 00:05:00	burnt	crest	down	MC06_IMG_8207.JPG
CAM06	Ant	20/07/2016	0:10:00	20-07-2016 00:10:00	burnt	crest	down	MC06_IMG_8206.JPG
CAM06	Ant	20/07/2016	0:15:00	20-07-2016 00:15:00	burnt	crest	down	MC06_IMG_8205.JPG
CAM06	Ant	20/07/2016	0:35:00	20-07-2016 00:35:00	burnt	crest	down	MC06_IMG_8201.JPG
CAM06	Ant	20/07/2016	1:00:00	20-07-2016 01:00:00	burnt	crest	down	MC06_IMG_8196.JPG
CAM06	Ant	20/07/2016	1:05:00	20-07-2016 01:05:00	burnt	crest	down	MC06_IMG_8195.JPG
CAM06	Ant	20/07/2016	1:10:00	20-07-2016 01:10:00	burnt	crest	down	MC06_IMG_8194.JPG
CAM06	Ant	20/07/2016	1:20:00	20-07-2016 01:20:00	burnt	crest	down	MC06_IMG_8192.JPG
CAM06	Ant	20/07/2016	1:30:00	20-07-2016 01:30:00	burnt	crest	down	MC06_IMG_8190.JPG
CAM06	Ant	20/07/2016	1:35:00	20-07-2016 01:35:00	burnt	crest	down	MC06_IMG_8189.JPG
CAM06	Ant	20/07/2016	1:40:00	20-07-2016 01:40:00	burnt	crest	down	MC06_IMG_8188.JPG
CAM06	Ant	20/07/2016	1:55:00	20-07-2016 01:55:00	burnt	crest	down	MC06_IMG_8185.JPG
CAM06	Ant	20/07/2016	2:30:00	20-07-2016 02:30:00	burnt	crest	down	MC06_IMG_8178.JPG
CAM06	Ant	20/07/2016	2:35:00	20-07-2016 02:35:00	burnt	crest	down	MC06_IMG_8177.JPG
CAM06	Ant	20/07/2016	3:15:00	20-07-2016 03:15:00	burnt	crest	down	MC06_IMG_8169.JPG
CAM06	Ant	20/07/2016	3:40:00	20-07-2016 03:40:00	burnt	crest	down	MC06_IMG_8164.JPG
CAM06	Ant	20/07/2016	3:45:00	20-07-2016 03:45:00	burnt	crest	down	MC06_IMG_8163.JPG
CAM06	Ant	20/07/2016	4:25:00	20-07-2016 04:25:00	burnt	crest	down	MC06_IMG_8155.JPG
CAM06	Ant	20/07/2016	4:40:00	20-07-2016 04:40:00	burnt	crest	down	MC06_IMG_8152.JPG
CAM06	Ant	20/07/2016	5:25:00	20-07-2016 05:25:00	burnt	crest	down	MC06_IMG_8143.JPG
CAM06	Ant	2/08/2016	5:15:00	02-08-2016 05:15:00	burnt	crest	down	MC06_IMG_6272.JPG
CAM06	Ant	6/09/2016	4:40:00	06-09-2016 04:40:00	burnt	crest	down	MC06_IMG_1227.JPG
CAM06	Beetle	12/07/2016	21:00:00	12-07-2016 21:00:00	burnt	crest	down	MC06_IMG_9252.JPG
CAM06	Beetle	13/07/2016	4:05:00	13-07-2016 04:05:00	burnt	crest	down	MC06_IMG_9167.JPG
CAM06	Beetle	24/07/2016	23:55:00	24-07-2016 23:55:00	burnt	crest	down	MC06_IMG_7489.JPG
CAM06	Beetle	25/07/2016	3:00:00	25-07-2016 03:00:00	burnt	crest	down	MC06_IMG_7452.JPG
CAM06	Beetle	25/07/2016	3:05:00	25-07-2016 03:05:00	burnt	crest	down	MC06_IMG_7451.JPG
CAM06	Beetle	29/07/2016	5:15:00	29-07-2016 05:15:00	burnt	crest	down	MC06_IMG_6849.JPG
CAM06	Beetle	14/08/2016	4:25:00	14-08-2016 04:25:00	burnt	crest	down	MC06_IMG_4553.JPG
CAM06	Beetle	11/09/2016	20:30:00	11-09-2016 20:30:00	burnt	crest	down	MC06_IMG_0456.JPG
CAM06	Beetle	14/09/2016	21:15:00	14-09-2016 21:15:00	burnt	crest	down	MC06_IMG_0014.JPG
CAM06	Beetle	17/09/2016	2:25:00	17-09-2016 02:25:00	burnt	crest	down	MC06_IMG_13923.JPG
CAM06	Beetle	23/09/2016	5:55:00	23-09-2016 05:55:00	burnt	crest	down	MC06_IMG_13015.JPG
CAM06	Beetle	23/09/2016	6:00:00	23-09-2016 06:00:00	burnt	crest	down	MC06_IMG_13014.JPG
CAM06	Beetle	23/09/2016	6:05:00	23-09-2016 06:05:00	burnt	crest	down	MC06_IMG_13013.JPG
CAM06	Beetle	23/09/2016	6:10:00	23-09-2016 06:10:00	burnt	crest	down	MC06_IMG_13012.JPG
CAM06	Beetle	23/09/2016	6:15:00	23-09-2016 06:15:00	burnt	crest	down	MC06_IMG_13011.JPG
CAM06	Beetle	23/09/2016	6:20:00	23-09-2016 06:20:00	burnt	crest	down	MC06_IMG_13010.JPG
CAM06	Beetle	23/09/2016	6:25:00	23-09-2016 06:25:00	burnt	crest	down	MC06_IMG_13009.JPG
CAM06	Beetle	23/09/2016	22:55:00	23-09-2016 22:55:00	burnt	crest	down	MC06_IMG_12955.JPG
CAM06	Beetle	24/09/2016	20:45:00	24-09-2016 20:45:00	burnt	crest	down	MC06_IMG_12835.JPG
CAM06	Beetle	25/09/2016	20:35:00	25-09-2016 20:35:00	burnt	crest	down	MC06_IMG_12692.JPG
CAM06	Beetle	30/09/2016	21:15:00	30-09-2016 21:15:00	burnt	crest	down	MC06_IMG_11963.JPG
CAM06	Beetle	10/10/2016	22:45:00	10-10-2016 22:45:00	burnt	crest	down	MC06_IMG_10490.JPG
CAM06	Scorpion	27/09/2016	0:55:00	27-09-2016 00:55:00	burnt	crest	down	MC06_IMG_12495.JPG
CAM07	Lycosid	23/07/2016	5:00:00	23-07-2016 05:00:00	burnt	swale	vertical	MC07_IMG_7715.JPG
CAM07	Lycosid	25/08/2016	20:55:00	25-08-2016 20:55:00	burnt	swale	vertical	MC07_IMG_2859.JPG
CAM07	Ant	25/07/2016	4:25:00	25-07-2016 04:25:00	burnt	swale	down	MC07_IMG_7434.JPG
CAM07	Ant	25/07/2016	4:30:00	25-07-2016 04:30:00	burnt	swale	down	MC07_IMG_7433.JPG
CAM07	Ant	20/09/2016	20:25:00	20-09-2016 20:25:00	burnt	swale	down	MC07_IMG_14637.JPG
CAM07	Ant	25/09/2016	19:50:00	25-09-2016 19:50:00	burnt	swale	down	MC07_IMG_13922.JPG
CAM07	Ant	25/09/2016	21:10:00	25-09-2016 21:10:00	burnt	swale	down	MC07_IMG_13906.JPG
CAM07	Ant	26/09/2016	23:35:00	26-09-2016 23:35:00	burnt	swale	down	MC07_IMG_13733.JPG
CAM07	Ant	2/10/2016	21:50:00	02-10-2016 21:50:00	burnt	swale	down	MC07_IMG_12887.JPG
CAM07	Beetle	13/08/2016	2:00:00	13-08-2016 02:00:00	burnt	swale	down	MC07_IMG_4680.JPG
CAM07	Beetle	10/10/2016	4:00:00	10-10-2016 04:00:00	burnt	swale	down	MC07_IMG_11786.JPG
CAM07	Beetle	15/10/2016	2:45:00	15-10-2016 02:45:00	burnt	swale	down	MC07_IMG_11078.JPG
CAM07	Beetle	15/10/2016	2:50:00	15-10-2016 02:50:00	burnt	swale	down	MC07_IMG_11077.JPG
CAM07	Beetle	15/10/2016	2:55:00	15-10-2016 02:55:00	burnt	swale	down	MC07_IMG_11076.JPG
CAM07	Beetle	20/10/2016	19:45:00	20-10-2016 19:45:00	burnt	swale	down	MC07_IMG_10281.JPG
CAM07	Beetle	20/10/2016	23:50:00	20-10-2016 23:50:00	burnt	swale	down	MC07_IMG_10232.JPG
CAM07	Moth	10/09/2016	6:00:00	10-09-2016 06:00:00	burnt	swale	down	MC07_IMG_0568.JPG
CAM08	Lycosid	20/08/2016	6:15:00	20-08-2016 06:15:00	burnt	swale	angle	MC08_IMG_3630.JPG
CAM08	Lycosid	22/09/2016	23:30:00	22-09-2016 23:30:00	burnt	swale	angle	MC08_IMG_14322.JPG
CAM08	Lycosid	28/09/2016	2:10:00	28-09-2016 02:10:00	burnt	swale	angle	MC08_IMG_13564.JPG
CAM08	Lycosid	8/10/2016	20:55:00	08-10-2016 20:55:00	burnt	swale	angle	MC08_IMG_12031.JPG
CAM08	Lycosid	10/10/2016	23:00:00	10-10-2016 23:00:00	burnt	swale	angle	MC08_IMG_11714.JPG
CAM08	Lycosid	13/10/2016	3:10:00	13-10-2016 03:10:00	burnt	swale	angle	MC08_IMG_11376.JPG
CAM08	Ant	16/07/2016	19:20:00	16-07-2016 19:20:00	burnt	swale	angle	MC08_IMG_8672.JPG
CAM08	Ant	9/09/2016	5:55:00	09-09-2016 05:55:00	burnt	swale	angle	MC08_IMG_0743.JPG
CAM08	Ant	9/10/2016	21:00:00	09-10-2016 21:00:00	burnt	swale	angle	MC08_IMG_11883.JPG
CAM08	Ant	12/10/2016	4:20:00	12-10-2016 04:20:00	burnt	swale	angle	MC08_IMG_11506.JPG
CAM08	Ant	13/10/2016	4:50:00	13-10-2016 04:50:00	burnt	swale	angle	MC08_IMG_11356.JPG
CAM08	Ant	14/10/2016	5:15:00	14-10-2016 05:15:00	burnt	swale	angle	MC08_IMG_11206.JPG
CAM08	Ant	16/10/2016	4:00:00	16-10-2016 04:00:00	burnt	swale	angle	MC08_IMG_10917.JPG
CAM08	Ant	17/10/2016	2:40:00	17-10-2016 02:40:00	burnt	swale	angle	MC08_IMG_10789.JPG
CAM08	Ant	17/10/2016	2:45:00	17-10-2016 02:45:00	burnt	swale	angle	MC08_IMG_10788.JPG
CAM08	Ant	17/10/2016	2:50:00	17-10-2016 02:50:00	burnt	swale	angle	MC08_IMG_10787.JPG
CAM08	Ant	17/10/2016	2:55:00	17-10-2016 02:55:00	burnt	swale	angle	MC08_IMG_10786.JPG
CAM08	Ant	17/10/2016	3:00:00	17-10-2016 03:00:00	burnt	swale	angle	MC08_IMG_10785.JPG
CAM08	Ant	17/10/2016	3:05:00	17-10-2016 03:05:00	burnt	swale	angle	MC08_IMG_10784.JPG
CAM08	Ant	17/10/2016	3:10:00	17-10-2016 03:10:00	burnt	swale	angle	MC08_IMG_10783.JPG
CAM08	Beetle	23/07/2016	1:35:00	23-07-2016 01:35:00	burnt	swale	angle	MC08_IMG_7733.JPG
CAM08	Beetle	23/07/2016	1:40:00	23-07-2016 01:40:00	burnt	swale	angle	MC08_IMG_7732.JPG
CAM08	Beetle	23/07/2016	1:45:00	23-07-2016 01:45:00	burnt	swale	angle	MC08_IMG_7731.JPG
CAM08	Beetle	23/07/2016	1:50:00	23-07-2016 01:50:00	burnt	swale	angle	MC08_IMG_7730.JPG
CAM08	Beetle	23/07/2016	1:55:00	23-07-2016 01:55:00	burnt	swale	angle	MC08_IMG_7729.JPG
CAM08	Beetle	28/08/2016	21:55:00	28-08-2016 21:55:00	burnt	swale	angle	MC08_IMG_2431.JPG
CAM08	Beetle	29/08/2016	19:55:00	29-08-2016 19:55:00	burnt	swale	angle	MC08_IMG_2311.JPG
CAM08	Beetle	29/08/2016	20:00:00	29-08-2016 20:00:00	burnt	swale	angle	MC08_IMG_2310.JPG
CAM08	Beetle	29/08/2016	20:05:00	29-08-2016 20:05:00	burnt	swale	angle	MC08_IMG_2309.JPG
CAM08	Beetle	30/08/2016	3:05:00	30-08-2016 03:05:00	burnt	swale	angle	MC08_IMG_2225.JPG
CAM08	Beetle	30/08/2016	3:45:00	30-08-2016 03:45:00	burnt	swale	angle	MC08_IMG_2217.JPG
CAM08	Beetle	30/08/2016	3:50:00	30-08-2016 03:50:00	burnt	swale	angle	MC08_IMG_2216.JPG
CAM08	Beetle	30/08/2016	3:55:00	30-08-2016 03:55:00	burnt	swale	angle	MC08_IMG_2215.JPG
CAM08	Beetle	30/08/2016	4:00:00	30-08-2016 04:00:00	burnt	swale	angle	MC08_IMG_2214.JPG
CAM08	Beetle	30/08/2016	4:05:00	30-08-2016 04:05:00	burnt	swale	angle	MC08_IMG_2213.JPG
CAM08	Beetle	30/08/2016	4:10:00	30-08-2016 04:10:00	burnt	swale	angle	MC08_IMG_2212.JPG
CAM08	Beetle	30/08/2016	5:50:00	30-08-2016 05:50:00	burnt	swale	angle	MC08_IMG_2192.JPG
CAM08	Beetle	30/08/2016	5:55:00	30-08-2016 05:55:00	burnt	swale	angle	MC08_IMG_2191.JPG
CAM08	Beetle	30/08/2016	19:10:00	30-08-2016 19:10:00	burnt	swale	angle	MC08_IMG_2176.JPG
CAM08	Beetle	30/08/2016	20:20:00	30-08-2016 20:20:00	burnt	swale	angle	MC08_IMG_2162.JPG
CAM08	Beetle	1/09/2016	20:40:00	01-09-2016 20:40:00	burnt	swale	angle	MC08_IMG_1865.JPG
CAM08	Beetle	6/09/2016	23:30:00	06-09-2016 23:30:00	burnt	swale	angle	MC08_IMG_1108.JPG
CAM08	Beetle	7/09/2016	1:20:00	07-09-2016 01:20:00	burnt	swale	angle	MC08_IMG_1086.JPG
CAM08	Beetle	7/09/2016	1:25:00	07-09-2016 01:25:00	burnt	swale	angle	MC08_IMG_1085.JPG
CAM08	Beetle	7/09/2016	5:55:00	07-09-2016 05:55:00	burnt	swale	angle	MC08_IMG_1031.JPG
CAM08	Beetle	8/09/2016	2:20:00	08-09-2016 02:20:00	burnt	swale	angle	MC08_IMG_0930.JPG
CAM08	Beetle	9/09/2016	4:00:00	09-09-2016 04:00:00	burnt	swale	angle	MC08_IMG_0766.JPG
CAM08	Beetle	9/09/2016	19:25:00	09-09-2016 19:25:00	burnt	swale	angle	MC08_IMG_0725.JPG
CAM08	Beetle	10/09/2016	0:40:00	10-09-2016 00:40:00	burnt	swale	angle	MC08_IMG_0662.JPG
CAM08	Beetle	21/09/2016	21:10:00	21-09-2016 21:10:00	burnt	swale	angle	MC08_IMG_14498.JPG
CAM08	Beetle	22/09/2016	21:30:00	22-09-2016 21:30:00	burnt	swale	angle	MC08_IMG_14348.JPG
CAM08	Beetle	27/09/2016	19:20:00	27-09-2016 19:20:00	burnt	swale	angle	MC08_IMG_13646.JPG
CAM08	Beetle	1/10/2016	2:55:00	01-10-2016 02:55:00	burnt	swale	angle	MC08_IMG_13122.JPG
CAM08	Beetle	5/10/2016	21:15:00	05-10-2016 21:15:00	burnt	swale	angle	MC08_IMG_12466.JPG
CAM08	Beetle	5/10/2016	21:20:00	05-10-2016 21:20:00	burnt	swale	angle	MC08_IMG_12465.JPG
CAM08	Beetle	8/10/2016	21:00:00	08-10-2016 21:00:00	burnt	swale	angle	MC08_IMG_12030.JPG
CAM08	Beetle	8/10/2016	21:35:00	08-10-2016 21:35:00	burnt	swale	angle	MC08_IMG_12023.JPG
CAM08	Beetle	8/10/2016	21:40:00	08-10-2016 21:40:00	burnt	swale	angle	MC08_IMG_12022.JPG
CAM08	Beetle	9/10/2016	23:40:00	09-10-2016 23:40:00	burnt	swale	angle	MC08_IMG_11851.JPG
CAM08	Beetle	21/10/2016	1:30:00	21-10-2016 01:30:00	burnt	swale	angle	MC08_IMG_10217.JPG
CAM08	Beetle	21/10/2016	2:25:00	21-10-2016 02:25:00	burnt	swale	angle	MC08_IMG_10206.JPG
CAM08	Grasshopper	23/08/2016	22:55:00	23-08-2016 22:55:00	burnt	swale	angle	MC08_IMG_3141.JPG
CAM08	Moth	15/10/2016	20:10:00	15-10-2016 20:10:00	burnt	swale	angle	MC08_IMG_11012.JPG
CAM09	Lycosid	24/07/2016	6:10:00	24-07-2016 06:10:00	burnt	swale	vertical	MC09_IMG_7551.JPG
CAM09	Lycosid	6/08/2016	21:05:00	06-08-2016 21:05:00	burnt	swale	vertical	MC09_IMG_5643.JPG
CAM09	Lycosid	4/09/2016	1:30:00	04-09-2016 01:30:00	burnt	swale	vertical	MC09_IMG_1548.JPG
CAM09	Lycosid	30/09/2016	21:35:00	30-09-2016 21:35:00	burnt	swale	vertical	MC09_IMG_16141.JPG
CAM09	Lycosid	9/10/2016	20:35:00	09-10-2016 20:35:00	burnt	swale	vertical	MC09_IMG_14730.JPG
CAM09	Lycosid	12/10/2016	22:30:00	12-10-2016 22:30:00	burnt	swale	vertical	MC09_IMG_12957.JPG
CAM09	Ant	9/07/2016	5:30:00	09-07-2016 05:30:00	burnt	swale	down	MC09_IMG_9726.JPG
CAM09	Ant	10/07/2016	1:50:00	10-07-2016 01:50:00	burnt	swale	down	MC09_IMG_9626.JPG
CAM09	Ant	10/07/2016	21:00:00	10-07-2016 21:00:00	burnt	swale	down	MC09_IMG_9540.JPG
CAM09	Ant	10/07/2016	21:10:00	10-07-2016 21:10:00	burnt	swale	down	MC09_IMG_9538.JPG
CAM09	Ant	10/07/2016	21:40:00	10-07-2016 21:40:00	burnt	swale	down	MC09_IMG_9532.JPG
CAM09	Ant	16/07/2016	1:40:00	16-07-2016 01:40:00	burnt	swale	down	MC09_IMG_8764.JPG
CAM09	Ant	18/07/2016	3:45:00	18-07-2016 03:45:00	burnt	swale	down	MC09_IMG_8444.JPG
CAM09	Ant	22/07/2016	1:55:00	22-07-2016 01:55:00	burnt	swale	down	MC09_IMG_7890.JPG
CAM09	Ant	23/07/2016	2:00:00	23-07-2016 02:00:00	burnt	swale	down	MC09_IMG_7745.JPG
CAM09	Ant	26/07/2016	21:55:00	26-07-2016 21:55:00	burnt	swale	down	MC09_IMG_7218.JPG
CAM09	Ant	26/07/2016	22:00:00	26-07-2016 22:00:00	burnt	swale	down	MC09_IMG_7217.JPG
CAM09	Ant	28/07/2016	2:25:00	28-07-2016 02:25:00	burnt	swale	down	MC09_IMG_7020.JPG
CAM09	Ant	30/07/2016	19:55:00	30-07-2016 19:55:00	burnt	swale	down	MC09_IMG_6666.JPG
CAM09	Ant	1/08/2016	23:15:00	01-08-2016 23:15:00	burnt	swale	down	MC09_IMG_6337.JPG
CAM09	Ant	4/08/2016	21:55:00	04-08-2016 21:55:00	burnt	swale	down	MC09_IMG_5921.JPG
CAM09	Ant	5/08/2016	22:35:00	05-08-2016 22:35:00	burnt	swale	down	MC09_IMG_5769.JPG
CAM09	Ant	8/08/2016	20:00:00	08-08-2016 20:00:00	burnt	swale	down	MC09_IMG_5367.JPG
CAM09	Ant	8/08/2016	20:05:00	08-08-2016 20:05:00	burnt	swale	down	MC09_IMG_5366.JPG
CAM09	Ant	9/08/2016	0:45:00	09-08-2016 00:45:00	burnt	swale	down	MC09_IMG_5310.JPG
CAM09	Ant	10/08/2016	6:00:00	10-08-2016 06:00:00	burnt	swale	down	MC09_IMG_5103.JPG
CAM09	Ant	12/08/2016	0:15:00	12-08-2016 00:15:00	burnt	swale	down	MC09_IMG_4883.JPG
CAM09	Ant	14/08/2016	22:30:00	14-08-2016 22:30:00	burnt	swale	down	MC09_IMG_4471.JPG
CAM09	Ant	15/08/2016	1:25:00	15-08-2016 01:25:00	burnt	swale	down	MC09_IMG_4436.JPG
CAM09	Ant	16/08/2016	0:35:00	16-08-2016 00:35:00	burnt	swale	down	MC09_IMG_4301.JPG
CAM09	Ant	19/08/2016	4:05:00	19-08-2016 04:05:00	burnt	swale	down	MC09_IMG_3827.JPG
CAM09	Ant	22/08/2016	19:20:00	22-08-2016 19:20:00	burnt	swale	down	MC09_IMG_3356.JPG
CAM09	Ant	25/08/2016	22:40:00	25-08-2016 22:40:00	burnt	swale	down	MC09_IMG_2882.JPG
CAM09	Ant	28/08/2016	22:50:00	28-08-2016 22:50:00	burnt	swale	down	MC09_IMG_2447.JPG
CAM09	Ant	29/08/2016	4:45:00	29-08-2016 04:45:00	burnt	swale	down	MC09_IMG_2375.JPG
CAM09	Ant	30/08/2016	5:35:00	30-08-2016 05:35:00	burnt	swale	down	MC09_IMG_2221.JPG
CAM09	Ant	4/09/2016	21:55:00	04-09-2016 21:55:00	burnt	swale	down	MC09_IMG_1447.JPG
CAM09	Ant	5/09/2016	0:20:00	05-09-2016 00:20:00	burnt	swale	down	MC09_IMG_1418.JPG
CAM09	Ant	16/09/2016	20:30:00	16-09-2016 20:30:00	burnt	swale	down	MC09_IMG_18183.JPG
CAM09	Ant	18/09/2016	21:45:00	18-09-2016 21:45:00	burnt	swale	down	MC09_IMG_17880.JPG
CAM09	Ant	17/10/2016	23:35:00	17-10-2016 23:35:00	burnt	swale	down	MC09_IMG_11296.JPG
CAM09	Ant	17/10/2016	23:40:00	17-10-2016 23:40:00	burnt	swale	down	MC09_IMG_11295.JPG
CAM09	Ant	17/10/2016	23:45:00	17-10-2016 23:45:00	burnt	swale	down	MC09_IMG_11294.JPG
CAM09	Ant	20/10/2016	3:40:00	20-10-2016 03:40:00	burnt	swale	down	MC09_IMG_10752.JPG
CAM09	Beetle	17/08/2016	20:25:00	17-08-2016 20:25:00	burnt	swale	down	MC09_IMG_4063.JPG
CAM09	Beetle	2/09/2016	1:05:00	02-09-2016 01:05:00	burnt	swale	down	MC09_IMG_1841.JPG
CAM09	Beetle	11/10/2016	5:15:00	11-10-2016 05:15:00	burnt	swale	down	MC09_IMG_13500.JPG
CAM09	Moth	30/07/2016	21:55:00	30-07-2016 21:55:00	burnt	swale	down	MC09_IMG_6642.JPG
CAM10	Lycosid	29/08/2016	3:00:00	29-08-2016 03:00:00	burnt	swale	angle	MC10_IMG_2377.JPG
CAM10	Ant	13/08/2016	19:55:00	13-08-2016 19:55:00	burnt	swale	angle	MC10_IMG_4636.JPG
CAM10	Ant	13/08/2016	20:00:00	13-08-2016 20:00:00	burnt	swale	angle	MC10_IMG_4635.JPG
CAM10	Ant	13/08/2016	20:05:00	13-08-2016 20:05:00	burnt	swale	angle	MC10_IMG_4634.JPG
CAM10	Ant	13/08/2016	20:10:00	13-08-2016 20:10:00	burnt	swale	angle	MC10_IMG_4633.JPG
CAM10	Ant	13/08/2016	20:15:00	13-08-2016 20:15:00	burnt	swale	angle	MC10_IMG_4632.JPG
CAM10	Ant	13/08/2016	20:20:00	13-08-2016 20:20:00	burnt	swale	angle	MC10_IMG_4631.JPG
CAM10	Beetle	20/07/2016	19:35:00	20-07-2016 19:35:00	burnt	swale	angle	MC10_IMG_8115.JPG
CAM10	Beetle	29/08/2016	21:55:00	29-08-2016 21:55:00	burnt	swale	angle	MC10_IMG_2240.JPG
CAM10	Beetle	4/09/2016	21:10:00	04-09-2016 21:10:00	burnt	swale	angle	MC10_IMG_1385.JPG
CAM10	Beetle	5/09/2016	22:55:00	05-09-2016 22:55:00	burnt	swale	angle	MC10_IMG_1220.JPG
CAM10	Beetle	6/09/2016	0:55:00	06-09-2016 00:55:00	burnt	swale	angle	MC10_IMG_1196.JPG
CAM10	Beetle	6/09/2016	1:15:00	06-09-2016 01:15:00	burnt	swale	angle	MC10_IMG_1192.JPG
CAM10	Beetle	7/09/2016	1:15:00	07-09-2016 01:15:00	burnt	swale	angle	MC10_IMG_1043.JPG
CAM10	Beetle	9/09/2016	0:25:00	09-09-2016 00:25:00	burnt	swale	angle	MC10_IMG_0710.JPG
CAM11	Lycosid	21/07/2016	5:40:00	21-07-2016 05:40:00	burnt	swale	vertical	MC11_IMG_7998.JPG
CAM11	Lycosid	15/08/2016	4:15:00	15-08-2016 04:15:00	burnt	swale	vertical	MC11_IMG_4408.JPG
CAM11	Ant	7/07/2016	22:25:00	07-07-2016 22:25:00	burnt	swale	down	MC11_IMG_9958.JPG
CAM11	Ant	8/07/2016	20:15:00	08-07-2016 20:15:00	burnt	swale	down	MC11_IMG_9839.JPG
CAM11	Ant	23/07/2016	0:55:00	23-07-2016 00:55:00	burnt	swale	down	MC11_IMG_7767.JPG
CAM11	Ant	23/07/2016	1:00:00	23-07-2016 01:00:00	burnt	swale	down	MC11_IMG_7766.JPG
CAM11	Ant	23/07/2016	1:05:00	23-07-2016 01:05:00	burnt	swale	down	MC11_IMG_7765.JPG
CAM11	Ant	23/07/2016	1:10:00	23-07-2016 01:10:00	burnt	swale	down	MC11_IMG_7764.JPG
CAM11	Ant	23/07/2016	1:15:00	23-07-2016 01:15:00	burnt	swale	down	MC11_IMG_7763.JPG
CAM11	Ant	23/07/2016	1:20:00	23-07-2016 01:20:00	burnt	swale	down	MC11_IMG_7762.JPG
CAM11	Ant	2/08/2016	20:20:00	02-08-2016 20:20:00	burnt	swale	down	MC11_IMG_6238.JPG
CAM11	Ant	4/08/2016	21:15:00	04-08-2016 21:15:00	burnt	swale	down	MC11_IMG_5939.JPG
CAM11	Ant	11/09/2016	3:45:00	11-09-2016 03:45:00	burnt	swale	down	MC11_IMG_28982.JPG
CAM11	Ant	22/09/2016	20:20:00	22-09-2016 20:20:00	burnt	swale	down	MC11_IMG_27210.JPG
CAM11	Ant	23/09/2016	19:25:00	23-09-2016 19:25:00	burnt	swale	down	MC11_IMG_27043.JPG
CAM11	Ant	23/09/2016	19:30:00	23-09-2016 19:30:00	burnt	swale	down	MC11_IMG_27042.JPG
CAM11	Ant	23/09/2016	19:35:00	23-09-2016 19:35:00	burnt	swale	down	MC11_IMG_27041.JPG
CAM11	Beetle	1/09/2016	1:15:00	01-09-2016 01:15:00	burnt	swale	down	MC11_IMG_1258.JPG
CAM11	Beetle	4/09/2016	1:55:00	04-09-2016 01:55:00	burnt	swale	down	MC11_IMG_0817.JPG
CAM11	Beetle	9/09/2016	5:45:00	09-09-2016 05:45:00	burnt	swale	down	MC11_IMG_19022.JPG
CAM11	Beetle	11/09/2016	1:35:00	11-09-2016 01:35:00	burnt	swale	down	MC11_IMG_29008.JPG
CAM11	Beetle	11/09/2016	23:35:00	11-09-2016 23:35:00	burnt	swale	down	MC11_IMG_28888.JPG
CAM11	Beetle	12/09/2016	20:20:00	12-09-2016 20:20:00	burnt	swale	down	MC11_IMG_28782.JPG
CAM11	Beetle	13/09/2016	19:50:00	13-09-2016 19:50:00	burnt	swale	down	MC11_IMG_28610.JPG
CAM11	Beetle	15/09/2016	22:30:00	15-09-2016 22:30:00	burnt	swale	down	MC11_IMG_28270.JPG
CAM11	Beetle	25/09/2016	0:15:00	25-09-2016 00:15:00	burnt	swale	down	MC11_IMG_26830.JPG
CAM11	Beetle	26/09/2016	2:55:00	26-09-2016 02:55:00	burnt	swale	down	MC11_IMG_25732.JPG
CAM11	Moth	26/09/2016	21:35:00	26-09-2016 21:35:00	burnt	swale	down	MC11_IMG_25425.JPG
CAM12	Lycosid	20/07/2016	5:25:00	20-07-2016 05:25:00	burnt	swale	angle	MC12_IMG_50019.JPG
CAM12	Lycosid	6/10/2016	1:20:00	06-10-2016 01:20:00	burnt	swale	angle	MC12_IMG_119486.JPG
CAM12	Lycosid	9/10/2016	0:10:00	09-10-2016 00:10:00	burnt	swale	angle	MC12_IMG_119040.JPG
CAM12	Ant	9/07/2016	21:10:00	09-07-2016 21:10:00	burnt	swale	angle	MC12_IMG_30118.JPG
CAM12	Ant	10/07/2016	1:20:00	10-07-2016 01:20:00	burnt	swale	angle	MC12_IMG_30068.JPG
CAM12	Ant	10/07/2016	21:00:00	10-07-2016 21:00:00	burnt	swale	angle	MC12_IMG_40552.JPG
CAM12	Ant	10/07/2016	22:45:00	10-07-2016 22:45:00	burnt	swale	angle	MC12_IMG_40531.JPG
CAM12	Ant	17/07/2016	3:25:00	17-07-2016 03:25:00	burnt	swale	angle	MC12_IMG_50475.JPG
CAM12	Ant	17/07/2016	19:00:00	17-07-2016 19:00:00	burnt	swale	angle	MC12_IMG_50432.JPG
CAM12	Ant	19/07/2016	1:10:00	19-07-2016 01:10:00	burnt	swale	angle	MC12_IMG_50214.JPG
CAM12	Ant	19/07/2016	4:25:00	19-07-2016 04:25:00	burnt	swale	angle	MC12_IMG_50175.JPG
CAM12	Ant	19/07/2016	20:40:00	19-07-2016 20:40:00	burnt	swale	angle	MC12_IMG_50124.JPG
CAM12	Ant	19/07/2016	21:50:00	19-07-2016 21:50:00	burnt	swale	angle	MC12_IMG_50110.JPG
CAM12	Ant	19/07/2016	22:10:00	19-07-2016 22:10:00	burnt	swale	angle	MC12_IMG_50106.JPG
CAM12	Ant	19/07/2016	23:20:00	19-07-2016 23:20:00	burnt	swale	angle	MC12_IMG_50092.JPG
CAM12	Ant	21/07/2016	1:35:00	21-07-2016 01:35:00	burnt	swale	angle	MC12_IMG_60065.JPG
CAM12	Ant	21/07/2016	2:45:00	21-07-2016 02:45:00	burnt	swale	angle	MC12_IMG_60051.JPG
CAM12	Ant	23/07/2016	1:30:00	23-07-2016 01:30:00	burnt	swale	angle	MC12_IMG_80212.JPG
CAM12	Ant	23/07/2016	19:05:00	23-07-2016 19:05:00	burnt	swale	angle	MC12_IMG_80145.JPG
CAM12	Ant	11/08/2016	21:05:00	11-08-2016 21:05:00	burnt	swale	angle	MC12_IMG_107812.JPG
CAM12	Ant	16/08/2016	21:10:00	16-08-2016 21:10:00	burnt	swale	angle	MC12_IMG_107091.JPG
CAM12	Ant	18/08/2016	0:30:00	18-08-2016 00:30:00	burnt	swale	angle	MC12_IMG_106907.JPG
CAM12	Ant	18/08/2016	0:35:00	18-08-2016 00:35:00	burnt	swale	angle	MC12_IMG_106906.JPG
CAM12	Ant	19/08/2016	6:50:00	19-08-2016 06:50:00	burnt	swale	angle	MC12_IMG_106687.JPG
CAM12	Ant	26/08/2016	3:00:00	26-08-2016 03:00:00	burnt	swale	angle	MC12_IMG_105725.JPG
CAM12	Ant	28/08/2016	23:50:00	28-08-2016 23:50:00	burnt	swale	angle	MC12_IMG_105331.JPG
CAM12	Ant	28/08/2016	23:55:00	28-08-2016 23:55:00	burnt	swale	angle	MC12_IMG_105330.JPG
CAM12	Ant	29/08/2016	2:25:00	29-08-2016 02:25:00	burnt	swale	angle	MC12_IMG_105300.JPG
CAM12	Ant	31/08/2016	1:05:00	31-08-2016 01:05:00	burnt	swale	angle	MC12_IMG_105027.JPG
CAM12	Ant	8/09/2016	0:15:00	08-09-2016 00:15:00	burnt	swale	angle	MC12_IMG_103883.JPG
CAM12	Ant	15/10/2016	0:55:00	15-10-2016 00:55:00	burnt	swale	angle	MC12_IMG_113584.JPG
CAM12	Ant	15/10/2016	1:00:00	15-10-2016 01:00:00	burnt	swale	angle	MC12_IMG_113583.JPG
CAM12	Ant	21/10/2016	4:45:00	21-10-2016 04:45:00	burnt	swale	angle	MC12_IMG_122292.JPG
CAM12	Beetle	22/07/2016	23:25:00	22-07-2016 23:25:00	burnt	swale	angle	MC12_IMG_80237.JPG
CAM12	Beetle	22/07/2016	23:30:00	22-07-2016 23:30:00	burnt	swale	angle	MC12_IMG_80236.JPG
CAM12	Beetle	31/08/2016	19:00:00	31-08-2016 19:00:00	burnt	swale	angle	MC12_IMG_104956.JPG
CAM12	Beetle	8/09/2016	23:15:00	08-09-2016 23:15:00	burnt	swale	angle	MC12_IMG_103751.JPG
CAM12	Beetle	12/09/2016	3:50:00	12-09-2016 03:50:00	burnt	swale	angle	MC12_IMG_103262.JPG
CAM12	Beetle	16/09/2016	22:30:00	16-09-2016 22:30:00	burnt	swale	angle	MC12_IMG_102605.JPG
CAM12	Beetle	1/10/2016	20:50:00	01-10-2016 20:50:00	burnt	swale	angle	MC12_IMG_100125.JPG
CAM12	Beetle	10/10/2016	23:45:00	10-10-2016 23:45:00	burnt	swale	angle	MC12_IMG_116535.JPG
CAM12	Beetle	17/10/2016	22:45:00	17-10-2016 22:45:00	burnt	swale	angle	MC12_IMG_113007.JPG
CAM12	Moth	2/10/2016	20:30:00	02-10-2016 20:30:00	burnt	swale	angle	MC12_IMG_119983.JPG
CAM13	Ant	4/10/2016	19:10:00	04-10-2016 19:10:00	unburnt	swale	angle	MC13_IMG_11218.JPG
CAM13	Ant	4/10/2016	19:15:00	04-10-2016 19:15:00	unburnt	swale	angle	MC13_IMG_11217.JPG
CAM13	Ant	4/10/2016	19:20:00	04-10-2016 19:20:00	unburnt	swale	angle	MC13_IMG_11216.JPG
CAM13	Ant	4/10/2016	19:25:00	04-10-2016 19:25:00	unburnt	swale	angle	MC13_IMG_11215.JPG
CAM13	Ant	4/10/2016	19:30:00	04-10-2016 19:30:00	unburnt	swale	angle	MC13_IMG_11214.JPG
CAM13	Ant	4/10/2016	19:35:00	04-10-2016 19:35:00	unburnt	swale	angle	MC13_IMG_11213.JPG
CAM13	Ant	4/10/2016	19:40:00	04-10-2016 19:40:00	unburnt	swale	angle	MC13_IMG_11212.JPG
CAM13	Ant	4/10/2016	19:45:00	04-10-2016 19:45:00	unburnt	swale	angle	MC13_IMG_11211.JPG
CAM13	Ant	4/10/2016	19:50:00	04-10-2016 19:50:00	unburnt	swale	angle	MC13_IMG_11210.JPG
CAM13	Ant	4/10/2016	19:55:00	04-10-2016 19:55:00	unburnt	swale	angle	MC13_IMG_11209.JPG
CAM13	Ant	4/10/2016	20:00:00	04-10-2016 20:00:00	unburnt	swale	angle	MC13_IMG_11208.JPG
CAM13	Ant	4/10/2016	20:05:00	04-10-2016 20:05:00	unburnt	swale	angle	MC13_IMG_11207.JPG
CAM13	Ant	4/10/2016	20:10:00	04-10-2016 20:10:00	unburnt	swale	angle	MC13_IMG_11206.JPG
CAM13	Ant	4/10/2016	20:15:00	04-10-2016 20:15:00	unburnt	swale	angle	MC13_IMG_11205.JPG
CAM13	Ant	4/10/2016	20:20:00	04-10-2016 20:20:00	unburnt	swale	angle	MC13_IMG_11204.JPG
CAM13	Ant	4/10/2016	20:25:00	04-10-2016 20:25:00	unburnt	swale	angle	MC13_IMG_11203.JPG
CAM13	Ant	4/10/2016	20:30:00	04-10-2016 20:30:00	unburnt	swale	angle	MC13_IMG_11202.JPG
CAM13	Ant	4/10/2016	20:35:00	04-10-2016 20:35:00	unburnt	swale	angle	MC13_IMG_11201.JPG
CAM13	Ant	4/10/2016	20:40:00	04-10-2016 20:40:00	unburnt	swale	angle	MC13_IMG_11200.JPG
CAM13	Ant	4/10/2016	20:45:00	04-10-2016 20:45:00	unburnt	swale	angle	MC13_IMG_11199.JPG
CAM13	Ant	4/10/2016	20:50:00	04-10-2016 20:50:00	unburnt	swale	angle	MC13_IMG_11198.JPG
CAM13	Ant	4/10/2016	20:55:00	04-10-2016 20:55:00	unburnt	swale	angle	MC13_IMG_11197.JPG
CAM13	Ant	4/10/2016	21:00:00	04-10-2016 21:00:00	unburnt	swale	angle	MC13_IMG_11196.JPG
CAM13	Ant	4/10/2016	21:05:00	04-10-2016 21:05:00	unburnt	swale	angle	MC13_IMG_11195.JPG
CAM13	Ant	4/10/2016	21:10:00	04-10-2016 21:10:00	unburnt	swale	angle	MC13_IMG_11194.JPG
CAM13	Ant	4/10/2016	21:15:00	04-10-2016 21:15:00	unburnt	swale	angle	MC13_IMG_11193.JPG
CAM13	Ant	4/10/2016	21:20:00	04-10-2016 21:20:00	unburnt	swale	angle	MC13_IMG_11192.JPG
CAM13	Ant	4/10/2016	21:25:00	04-10-2016 21:25:00	unburnt	swale	angle	MC13_IMG_11191.JPG
CAM13	Ant	4/10/2016	21:30:00	04-10-2016 21:30:00	unburnt	swale	angle	MC13_IMG_11190.JPG
CAM13	Ant	4/10/2016	21:35:00	04-10-2016 21:35:00	unburnt	swale	angle	MC13_IMG_11189.JPG
CAM13	Ant	4/10/2016	21:40:00	04-10-2016 21:40:00	unburnt	swale	angle	MC13_IMG_11188.JPG
CAM13	Ant	4/10/2016	21:45:00	04-10-2016 21:45:00	unburnt	swale	angle	MC13_IMG_11187.JPG
CAM13	Ant	4/10/2016	21:50:00	04-10-2016 21:50:00	unburnt	swale	angle	MC13_IMG_11186.JPG
CAM13	Ant	4/10/2016	21:55:00	04-10-2016 21:55:00	unburnt	swale	angle	MC13_IMG_11185.JPG
CAM13	Ant	4/10/2016	22:00:00	04-10-2016 22:00:00	unburnt	swale	angle	MC13_IMG_11184.JPG
CAM13	Ant	4/10/2016	22:05:00	04-10-2016 22:05:00	unburnt	swale	angle	MC13_IMG_11183.JPG
CAM13	Ant	4/10/2016	22:10:00	04-10-2016 22:10:00	unburnt	swale	angle	MC13_IMG_11182.JPG
CAM13	Ant	4/10/2016	22:15:00	04-10-2016 22:15:00	unburnt	swale	angle	MC13_IMG_11181.JPG
CAM13	Ant	4/10/2016	22:20:00	04-10-2016 22:20:00	unburnt	swale	angle	MC13_IMG_11180.JPG
CAM13	Ant	4/10/2016	22:25:00	04-10-2016 22:25:00	unburnt	swale	angle	MC13_IMG_11179.JPG
CAM13	Ant	4/10/2016	22:30:00	04-10-2016 22:30:00	unburnt	swale	angle	MC13_IMG_11178.JPG
CAM13	Ant	4/10/2016	22:35:00	04-10-2016 22:35:00	unburnt	swale	angle	MC13_IMG_11177.JPG
CAM13	Ant	4/10/2016	22:40:00	04-10-2016 22:40:00	unburnt	swale	angle	MC13_IMG_11176.JPG
CAM13	Ant	4/10/2016	22:45:00	04-10-2016 22:45:00	unburnt	swale	angle	MC13_IMG_11175.JPG
CAM13	Ant	4/10/2016	22:50:00	04-10-2016 22:50:00	unburnt	swale	angle	MC13_IMG_11174.JPG
CAM13	Ant	4/10/2016	22:55:00	04-10-2016 22:55:00	unburnt	swale	angle	MC13_IMG_11173.JPG
CAM13	Ant	4/10/2016	23:00:00	04-10-2016 23:00:00	unburnt	swale	angle	MC13_IMG_11172.JPG
CAM13	Ant	4/10/2016	23:05:00	04-10-2016 23:05:00	unburnt	swale	angle	MC13_IMG_11171.JPG
CAM13	Ant	4/10/2016	23:10:00	04-10-2016 23:10:00	unburnt	swale	angle	MC13_IMG_11170.JPG
CAM13	Ant	4/10/2016	23:15:00	04-10-2016 23:15:00	unburnt	swale	angle	MC13_IMG_11169.JPG
CAM13	Ant	4/10/2016	23:20:00	04-10-2016 23:20:00	unburnt	swale	angle	MC13_IMG_11168.JPG
CAM13	Ant	4/10/2016	23:25:00	04-10-2016 23:25:00	unburnt	swale	angle	MC13_IMG_11167.JPG
CAM13	Ant	4/10/2016	23:30:00	04-10-2016 23:30:00	unburnt	swale	angle	MC13_IMG_11166.JPG
CAM13	Ant	4/10/2016	23:35:00	04-10-2016 23:35:00	unburnt	swale	angle	MC13_IMG_11165.JPG
CAM13	Ant	4/10/2016	23:40:00	04-10-2016 23:40:00	unburnt	swale	angle	MC13_IMG_11164.JPG
CAM13	Ant	4/10/2016	23:45:00	04-10-2016 23:45:00	unburnt	swale	angle	MC13_IMG_11163.JPG
CAM13	Ant	4/10/2016	23:50:00	04-10-2016 23:50:00	unburnt	swale	angle	MC13_IMG_11162.JPG
CAM13	Ant	4/10/2016	23:55:00	04-10-2016 23:55:00	unburnt	swale	angle	MC13_IMG_11161.JPG
CAM13	Ant	5/10/2016	0:00:00	05-10-2016 00:00:00	unburnt	swale	angle	MC13_IMG_11160.JPG
CAM13	Ant	5/10/2016	0:05:00	05-10-2016 00:05:00	unburnt	swale	angle	MC13_IMG_11159.JPG
CAM13	Ant	5/10/2016	0:10:00	05-10-2016 00:10:00	unburnt	swale	angle	MC13_IMG_11158.JPG
CAM13	Ant	5/10/2016	0:15:00	05-10-2016 00:15:00	unburnt	swale	angle	MC13_IMG_11157.JPG
CAM13	Ant	5/10/2016	0:20:00	05-10-2016 00:20:00	unburnt	swale	angle	MC13_IMG_11156.JPG
CAM13	Ant	5/10/2016	0:25:00	05-10-2016 00:25:00	unburnt	swale	angle	MC13_IMG_11155.JPG
CAM13	Ant	5/10/2016	0:30:00	05-10-2016 00:30:00	unburnt	swale	angle	MC13_IMG_11154.JPG
CAM13	Ant	5/10/2016	0:35:00	05-10-2016 00:35:00	unburnt	swale	angle	MC13_IMG_11153.JPG
CAM13	Ant	5/10/2016	0:40:00	05-10-2016 00:40:00	unburnt	swale	angle	MC13_IMG_11152.JPG
CAM13	Ant	5/10/2016	0:45:00	05-10-2016 00:45:00	unburnt	swale	angle	MC13_IMG_11151.JPG
CAM13	Ant	5/10/2016	0:50:00	05-10-2016 00:50:00	unburnt	swale	angle	MC13_IMG_11150.JPG
CAM13	Ant	5/10/2016	0:55:00	05-10-2016 00:55:00	unburnt	swale	angle	MC13_IMG_11149.JPG
CAM13	Ant	5/10/2016	1:00:00	05-10-2016 01:00:00	unburnt	swale	angle	MC13_IMG_11148.JPG
CAM13	Ant	5/10/2016	1:05:00	05-10-2016 01:05:00	unburnt	swale	angle	MC13_IMG_11147.JPG
CAM13	Ant	5/10/2016	1:10:00	05-10-2016 01:10:00	unburnt	swale	angle	MC13_IMG_11146.JPG
CAM13	Ant	5/10/2016	1:15:00	05-10-2016 01:15:00	unburnt	swale	angle	MC13_IMG_11145.JPG
CAM13	Ant	5/10/2016	1:20:00	05-10-2016 01:20:00	unburnt	swale	angle	MC13_IMG_11144.JPG
CAM13	Ant	5/10/2016	1:25:00	05-10-2016 01:25:00	unburnt	swale	angle	MC13_IMG_11143.JPG
CAM13	Ant	5/10/2016	1:30:00	05-10-2016 01:30:00	unburnt	swale	angle	MC13_IMG_11142.JPG
CAM13	Ant	5/10/2016	1:35:00	05-10-2016 01:35:00	unburnt	swale	angle	MC13_IMG_11141.JPG
CAM13	Ant	5/10/2016	1:40:00	05-10-2016 01:40:00	unburnt	swale	angle	MC13_IMG_11140.JPG
CAM13	Ant	5/10/2016	1:45:00	05-10-2016 01:45:00	unburnt	swale	angle	MC13_IMG_11139.JPG
CAM13	Ant	5/10/2016	1:50:00	05-10-2016 01:50:00	unburnt	swale	angle	MC13_IMG_11138.JPG
CAM13	Ant	5/10/2016	1:55:00	05-10-2016 01:55:00	unburnt	swale	angle	MC13_IMG_11137.JPG
CAM13	Ant	5/10/2016	2:00:00	05-10-2016 02:00:00	unburnt	swale	angle	MC13_IMG_11136.JPG
CAM13	Ant	5/10/2016	2:05:00	05-10-2016 02:05:00	unburnt	swale	angle	MC13_IMG_11135.JPG
CAM13	Ant	5/10/2016	2:10:00	05-10-2016 02:10:00	unburnt	swale	angle	MC13_IMG_11134.JPG
CAM13	Ant	5/10/2016	2:15:00	05-10-2016 02:15:00	unburnt	swale	angle	MC13_IMG_11133.JPG
CAM13	Ant	5/10/2016	2:20:00	05-10-2016 02:20:00	unburnt	swale	angle	MC13_IMG_11132.JPG
CAM13	Ant	5/10/2016	2:25:00	05-10-2016 02:25:00	unburnt	swale	angle	MC13_IMG_11131.JPG
CAM13	Ant	5/10/2016	2:30:00	05-10-2016 02:30:00	unburnt	swale	angle	MC13_IMG_11130.JPG
CAM13	Ant	5/10/2016	2:35:00	05-10-2016 02:35:00	unburnt	swale	angle	MC13_IMG_11129.JPG
CAM13	Ant	5/10/2016	2:40:00	05-10-2016 02:40:00	unburnt	swale	angle	MC13_IMG_11128.JPG
CAM13	Ant	5/10/2016	2:45:00	05-10-2016 02:45:00	unburnt	swale	angle	MC13_IMG_11127.JPG
CAM13	Ant	5/10/2016	2:50:00	05-10-2016 02:50:00	unburnt	swale	angle	MC13_IMG_11126.JPG
CAM13	Ant	5/10/2016	2:55:00	05-10-2016 02:55:00	unburnt	swale	angle	MC13_IMG_11125.JPG
CAM13	Ant	5/10/2016	3:00:00	05-10-2016 03:00:00	unburnt	swale	angle	MC13_IMG_11124.JPG
CAM13	Ant	5/10/2016	3:05:00	05-10-2016 03:05:00	unburnt	swale	angle	MC13_IMG_11123.JPG
CAM13	Ant	5/10/2016	3:10:00	05-10-2016 03:10:00	unburnt	swale	angle	MC13_IMG_11122.JPG
CAM13	Ant	5/10/2016	3:15:00	05-10-2016 03:15:00	unburnt	swale	angle	MC13_IMG_11121.JPG
CAM13	Ant	5/10/2016	3:20:00	05-10-2016 03:20:00	unburnt	swale	angle	MC13_IMG_11120.JPG
CAM13	Ant	5/10/2016	3:25:00	05-10-2016 03:25:00	unburnt	swale	angle	MC13_IMG_11119.JPG
CAM13	Ant	5/10/2016	3:30:00	05-10-2016 03:30:00	unburnt	swale	angle	MC13_IMG_11118.JPG
CAM13	Ant	5/10/2016	3:35:00	05-10-2016 03:35:00	unburnt	swale	angle	MC13_IMG_11117.JPG
CAM13	Ant	5/10/2016	3:40:00	05-10-2016 03:40:00	unburnt	swale	angle	MC13_IMG_11116.JPG
CAM13	Ant	5/10/2016	3:45:00	05-10-2016 03:45:00	unburnt	swale	angle	MC13_IMG_11115.JPG
CAM13	Ant	5/10/2016	3:50:00	05-10-2016 03:50:00	unburnt	swale	angle	MC13_IMG_11114.JPG
CAM13	Ant	5/10/2016	3:55:00	05-10-2016 03:55:00	unburnt	swale	angle	MC13_IMG_11113.JPG
CAM13	Ant	5/10/2016	4:00:00	05-10-2016 04:00:00	unburnt	swale	angle	MC13_IMG_11112.JPG
CAM13	Ant	5/10/2016	4:05:00	05-10-2016 04:05:00	unburnt	swale	angle	MC13_IMG_11111.JPG
CAM13	Ant	5/10/2016	4:10:00	05-10-2016 04:10:00	unburnt	swale	angle	MC13_IMG_11110.JPG
CAM13	Ant	5/10/2016	4:15:00	05-10-2016 04:15:00	unburnt	swale	angle	MC13_IMG_11109.JPG
CAM13	Ant	5/10/2016	4:20:00	05-10-2016 04:20:00	unburnt	swale	angle	MC13_IMG_11108.JPG
CAM13	Ant	5/10/2016	4:25:00	05-10-2016 04:25:00	unburnt	swale	angle	MC13_IMG_11107.JPG
CAM13	Ant	5/10/2016	4:30:00	05-10-2016 04:30:00	unburnt	swale	angle	MC13_IMG_11106.JPG
CAM13	Ant	5/10/2016	4:35:00	05-10-2016 04:35:00	unburnt	swale	angle	MC13_IMG_11105.JPG
CAM13	Ant	5/10/2016	4:40:00	05-10-2016 04:40:00	unburnt	swale	angle	MC13_IMG_11104.JPG
CAM13	Ant	5/10/2016	5:50:00	05-10-2016 05:50:00	unburnt	swale	angle	MC13_IMG_11090.JPG
CAM13	Ant	5/10/2016	5:55:00	05-10-2016 05:55:00	unburnt	swale	angle	MC13_IMG_11089.JPG
CAM13	Ant	5/10/2016	6:00:00	05-10-2016 06:00:00	unburnt	swale	angle	MC13_IMG_11088.JPG
CAM13	Ant	5/10/2016	6:05:00	05-10-2016 06:05:00	unburnt	swale	angle	MC13_IMG_11087.JPG
CAM13	Ant	5/10/2016	6:10:00	05-10-2016 06:10:00	unburnt	swale	angle	MC13_IMG_11086.JPG
CAM13	Ant	5/10/2016	6:15:00	05-10-2016 06:15:00	unburnt	swale	angle	MC13_IMG_11085.JPG
CAM13	Ant	5/10/2016	6:20:00	05-10-2016 06:20:00	unburnt	swale	angle	MC13_IMG_11084.JPG
CAM13	Beetle	25/08/2016	20:50:00	25-08-2016 20:50:00	unburnt	swale	angle	MC13_IMG_1521.JPG
CAM13	Beetle	31/08/2016	20:05:00	31-08-2016 20:05:00	unburnt	swale	angle	MC13_IMG_0661.JPG
CAM13	Beetle	12/09/2016	21:50:00	12-09-2016 21:50:00	unburnt	swale	angle	MC13_IMG_14362.JPG
CAM13	Beetle	26/09/2016	22:45:00	26-09-2016 22:45:00	unburnt	swale	angle	MC13_IMG_12334.JPG
CAM13	Beetle	7/10/2016	21:50:00	07-10-2016 21:50:00	unburnt	swale	angle	MC13_IMG_10749.JPG
CAM13	Beetle	7/10/2016	22:15:00	07-10-2016 22:15:00	unburnt	swale	angle	MC13_IMG_10744.JPG
CAM13	Beetle	8/10/2016	21:00:00	08-10-2016 21:00:00	unburnt	swale	angle	MC13_IMG_10615.JPG
CAM13	Moth	1/10/2016	3:35:00	01-10-2016 03:35:00	unburnt	swale	angle	MC13_IMG_11695.JPG
CAM13	Moth	5/10/2016	5:20:00	05-10-2016 05:20:00	unburnt	swale	angle	MC13_IMG_11096.JPG
CAM13	Moth	5/10/2016	5:25:00	05-10-2016 05:25:00	unburnt	swale	angle	MC13_IMG_11095.JPG
CAM13	Moth	5/10/2016	5:30:00	05-10-2016 05:30:00	unburnt	swale	angle	MC13_IMG_11094.JPG
CAM13	Moth	5/10/2016	5:35:00	05-10-2016 05:35:00	unburnt	swale	angle	MC13_IMG_11093.JPG
CAM14	Lycosid	12/07/2016	6:20:00	12-07-2016 06:20:00	unburnt	swale	vertical	MC14_IMG_9288.JPG
CAM14	Lycosid	21/07/2016	3:55:00	21-07-2016 03:55:00	unburnt	swale	vertical	MC14_IMG_7992.JPG
CAM14	Lycosid	28/07/2016	19:15:00	28-07-2016 19:15:00	unburnt	swale	vertical	MC14_IMG_6934.JPG
CAM14	Lycosid	9/09/2016	6:10:00	09-09-2016 06:10:00	unburnt	swale	vertical	MC14_IMG_0632.JPG
CAM14	Ant	24/07/2016	20:10:00	24-07-2016 20:10:00	unburnt	swale	down	MC14_IMG_7504.JPG
CAM14	Ant	9/08/2016	5:40:00	09-08-2016 05:40:00	unburnt	swale	down	MC14_IMG_5172.JPG
CAM14	Ant	10/08/2016	1:05:00	10-08-2016 01:05:00	unburnt	swale	down	MC14_IMG_5083.JPG
CAM14	Ant	13/08/2016	0:10:00	13-08-2016 00:10:00	unburnt	swale	down	MC14_IMG_4656.JPG
CAM14	Ant	13/08/2016	0:20:00	13-08-2016 00:20:00	unburnt	swale	down	MC14_IMG_4654.JPG
CAM14	Ant	13/08/2016	2:05:00	13-08-2016 02:05:00	unburnt	swale	down	MC14_IMG_4633.JPG
CAM14	Ant	13/08/2016	2:20:00	13-08-2016 02:20:00	unburnt	swale	down	MC14_IMG_4630.JPG
CAM14	Ant	18/08/2016	6:05:00	18-08-2016 06:05:00	unburnt	swale	down	MC14_IMG_3852.JPG
CAM14	Ant	18/08/2016	20:50:00	18-08-2016 20:50:00	unburnt	swale	down	MC14_IMG_3818.JPG
CAM14	Ant	21/08/2016	0:20:00	21-08-2016 00:20:00	unburnt	swale	down	MC14_IMG_3485.JPG
CAM14	Ant	22/08/2016	19:15:00	22-08-2016 19:15:00	unburnt	swale	down	MC14_IMG_3245.JPG
CAM14	Ant	24/08/2016	19:20:00	24-08-2016 19:20:00	unburnt	swale	down	MC14_IMG_2953.JPG
CAM14	Ant	27/08/2016	0:10:00	27-08-2016 00:10:00	unburnt	swale	down	MC14_IMG_2602.JPG
CAM14	Ant	3/09/2016	2:55:00	03-09-2016 02:55:00	unburnt	swale	down	MC14_IMG_1541.JPG
CAM14	Ant	4/09/2016	1:20:00	04-09-2016 01:20:00	unburnt	swale	down	MC14_IMG_1416.JPG
CAM14	Ant	4/09/2016	5:45:00	04-09-2016 05:45:00	unburnt	swale	down	MC14_IMG_1363.JPG
CAM14	Ant	5/09/2016	19:50:00	05-09-2016 19:50:00	unburnt	swale	down	MC14_IMG_1190.JPG
CAM14	Ant	5/09/2016	22:25:00	05-09-2016 22:25:00	unburnt	swale	down	MC14_IMG_1159.JPG
CAM14	Ant	6/09/2016	21:45:00	06-09-2016 21:45:00	unburnt	swale	down	MC14_IMG_1023.JPG
CAM14	Ant	7/09/2016	21:00:00	07-09-2016 21:00:00	unburnt	swale	down	MC14_IMG_0886.JPG
CAM14	Ant	8/09/2016	23:45:00	08-09-2016 23:45:00	unburnt	swale	down	MC14_IMG_0709.JPG
CAM14	Ant	9/09/2016	20:30:00	09-09-2016 20:30:00	unburnt	swale	down	MC14_IMG_0604.JPG
CAM14	Ant	10/09/2016	0:35:00	10-09-2016 00:35:00	unburnt	swale	down	MC14_IMG_0555.JPG
CAM14	Ant	11/09/2016	22:45:00	11-09-2016 22:45:00	unburnt	swale	down	MC14_IMG_0289.JPG
CAM14	Ant	11/09/2016	22:50:00	11-09-2016 22:50:00	unburnt	swale	down	MC14_IMG_0288.JPG
CAM14	Ant	11/09/2016	22:55:00	11-09-2016 22:55:00	unburnt	swale	down	MC14_IMG_0287.JPG
CAM14	Ant	11/09/2016	23:00:00	11-09-2016 23:00:00	unburnt	swale	down	MC14_IMG_0286.JPG
CAM14	Ant	11/09/2016	23:05:00	11-09-2016 23:05:00	unburnt	swale	down	MC14_IMG_0285.JPG
CAM14	Ant	11/09/2016	23:10:00	11-09-2016 23:10:00	unburnt	swale	down	MC14_IMG_0284.JPG
CAM14	Ant	11/09/2016	23:15:00	11-09-2016 23:15:00	unburnt	swale	down	MC14_IMG_0283.JPG
CAM14	Ant	11/09/2016	23:20:00	11-09-2016 23:20:00	unburnt	swale	down	MC14_IMG_0282.JPG
CAM14	Ant	11/09/2016	23:25:00	11-09-2016 23:25:00	unburnt	swale	down	MC14_IMG_0281.JPG
CAM14	Ant	11/09/2016	23:30:00	11-09-2016 23:30:00	unburnt	swale	down	MC14_IMG_0280.JPG
CAM14	Ant	11/09/2016	23:35:00	11-09-2016 23:35:00	unburnt	swale	down	MC14_IMG_0279.JPG
CAM14	Ant	11/09/2016	23:40:00	11-09-2016 23:40:00	unburnt	swale	down	MC14_IMG_0278.JPG
CAM14	Ant	11/09/2016	23:45:00	11-09-2016 23:45:00	unburnt	swale	down	MC14_IMG_0277.JPG
CAM14	Ant	11/09/2016	23:50:00	11-09-2016 23:50:00	unburnt	swale	down	MC14_IMG_0276.JPG
CAM14	Ant	11/09/2016	23:55:00	11-09-2016 23:55:00	unburnt	swale	down	MC14_IMG_0275.JPG
CAM14	Ant	12/09/2016	0:00:00	12-09-2016 00:00:00	unburnt	swale	down	MC14_IMG_0274.JPG
CAM14	Ant	12/09/2016	0:05:00	12-09-2016 00:05:00	unburnt	swale	down	MC14_IMG_0273.JPG
CAM14	Ant	12/09/2016	0:10:00	12-09-2016 00:10:00	unburnt	swale	down	MC14_IMG_0272.JPG
CAM14	Ant	12/09/2016	0:15:00	12-09-2016 00:15:00	unburnt	swale	down	MC14_IMG_0271.JPG
CAM14	Ant	12/09/2016	0:20:00	12-09-2016 00:20:00	unburnt	swale	down	MC14_IMG_0270.JPG
CAM14	Ant	12/09/2016	0:25:00	12-09-2016 00:25:00	unburnt	swale	down	MC14_IMG_0269.JPG
CAM14	Ant	12/09/2016	0:30:00	12-09-2016 00:30:00	unburnt	swale	down	MC14_IMG_0268.JPG
CAM14	Ant	12/09/2016	0:35:00	12-09-2016 00:35:00	unburnt	swale	down	MC14_IMG_0267.JPG
CAM14	Ant	12/09/2016	0:40:00	12-09-2016 00:40:00	unburnt	swale	down	MC14_IMG_0266.JPG
CAM14	Ant	12/09/2016	0:45:00	12-09-2016 00:45:00	unburnt	swale	down	MC14_IMG_0265.JPG
CAM14	Ant	12/09/2016	0:50:00	12-09-2016 00:50:00	unburnt	swale	down	MC14_IMG_0264.JPG
CAM14	Ant	12/09/2016	0:55:00	12-09-2016 00:55:00	unburnt	swale	down	MC14_IMG_0263.JPG
CAM14	Ant	12/09/2016	1:00:00	12-09-2016 01:00:00	unburnt	swale	down	MC14_IMG_0262.JPG
CAM14	Ant	12/09/2016	1:05:00	12-09-2016 01:05:00	unburnt	swale	down	MC14_IMG_0261.JPG
CAM14	Ant	12/09/2016	1:10:00	12-09-2016 01:10:00	unburnt	swale	down	MC14_IMG_0260.JPG
CAM14	Ant	12/09/2016	1:15:00	12-09-2016 01:15:00	unburnt	swale	down	MC14_IMG_0259.JPG
CAM14	Ant	12/09/2016	1:20:00	12-09-2016 01:20:00	unburnt	swale	down	MC14_IMG_0258.JPG
CAM14	Ant	12/09/2016	1:25:00	12-09-2016 01:25:00	unburnt	swale	down	MC14_IMG_0257.JPG
CAM14	Ant	12/09/2016	1:30:00	12-09-2016 01:30:00	unburnt	swale	down	MC14_IMG_0256.JPG
CAM14	Ant	12/09/2016	1:35:00	12-09-2016 01:35:00	unburnt	swale	down	MC14_IMG_0255.JPG
CAM14	Ant	12/09/2016	1:40:00	12-09-2016 01:40:00	unburnt	swale	down	MC14_IMG_0254.JPG
CAM14	Ant	12/09/2016	1:45:00	12-09-2016 01:45:00	unburnt	swale	down	MC14_IMG_0253.JPG
CAM14	Ant	12/09/2016	1:50:00	12-09-2016 01:50:00	unburnt	swale	down	MC14_IMG_0252.JPG
CAM14	Ant	12/09/2016	1:55:00	12-09-2016 01:55:00	unburnt	swale	down	MC14_IMG_0251.JPG
CAM14	Ant	12/09/2016	2:00:00	12-09-2016 02:00:00	unburnt	swale	down	MC14_IMG_0250.JPG
CAM14	Ant	12/09/2016	2:05:00	12-09-2016 02:05:00	unburnt	swale	down	MC14_IMG_0249.JPG
CAM14	Ant	12/09/2016	2:10:00	12-09-2016 02:10:00	unburnt	swale	down	MC14_IMG_0248.JPG
CAM14	Ant	12/09/2016	2:15:00	12-09-2016 02:15:00	unburnt	swale	down	MC14_IMG_0247.JPG
CAM14	Ant	12/09/2016	2:20:00	12-09-2016 02:20:00	unburnt	swale	down	MC14_IMG_0246.JPG
CAM14	Ant	12/09/2016	2:25:00	12-09-2016 02:25:00	unburnt	swale	down	MC14_IMG_0245.JPG
CAM14	Ant	12/09/2016	2:30:00	12-09-2016 02:30:00	unburnt	swale	down	MC14_IMG_0244.JPG
CAM14	Ant	12/09/2016	2:35:00	12-09-2016 02:35:00	unburnt	swale	down	MC14_IMG_0243.JPG
CAM14	Ant	12/09/2016	2:40:00	12-09-2016 02:40:00	unburnt	swale	down	MC14_IMG_0242.JPG
CAM14	Ant	12/09/2016	2:45:00	12-09-2016 02:45:00	unburnt	swale	down	MC14_IMG_0241.JPG
CAM14	Ant	12/09/2016	2:50:00	12-09-2016 02:50:00	unburnt	swale	down	MC14_IMG_0240.JPG
CAM14	Ant	12/09/2016	2:55:00	12-09-2016 02:55:00	unburnt	swale	down	MC14_IMG_0239.JPG
CAM14	Ant	12/09/2016	3:00:00	12-09-2016 03:00:00	unburnt	swale	down	MC14_IMG_0238.JPG
CAM14	Ant	12/09/2016	3:05:00	12-09-2016 03:05:00	unburnt	swale	down	MC14_IMG_0237.JPG
CAM14	Ant	12/09/2016	3:10:00	12-09-2016 03:10:00	unburnt	swale	down	MC14_IMG_0236.JPG
CAM14	Ant	12/09/2016	3:15:00	12-09-2016 03:15:00	unburnt	swale	down	MC14_IMG_0235.JPG
CAM14	Ant	12/09/2016	3:20:00	12-09-2016 03:20:00	unburnt	swale	down	MC14_IMG_0234.JPG
CAM14	Ant	12/09/2016	3:25:00	12-09-2016 03:25:00	unburnt	swale	down	MC14_IMG_0233.JPG
CAM14	Ant	12/09/2016	3:30:00	12-09-2016 03:30:00	unburnt	swale	down	MC14_IMG_0232.JPG
CAM14	Ant	12/09/2016	3:35:00	12-09-2016 03:35:00	unburnt	swale	down	MC14_IMG_0231.JPG
CAM14	Ant	12/09/2016	3:40:00	12-09-2016 03:40:00	unburnt	swale	down	MC14_IMG_0230.JPG
CAM14	Ant	12/09/2016	3:45:00	12-09-2016 03:45:00	unburnt	swale	down	MC14_IMG_0229.JPG
CAM14	Ant	12/09/2016	3:50:00	12-09-2016 03:50:00	unburnt	swale	down	MC14_IMG_0228.JPG
CAM14	Ant	12/09/2016	3:55:00	12-09-2016 03:55:00	unburnt	swale	down	MC14_IMG_0227.JPG
CAM14	Ant	12/09/2016	4:00:00	12-09-2016 04:00:00	unburnt	swale	down	MC14_IMG_0226.JPG
CAM14	Ant	12/09/2016	4:05:00	12-09-2016 04:05:00	unburnt	swale	down	MC14_IMG_0225.JPG
CAM14	Ant	12/09/2016	4:10:00	12-09-2016 04:10:00	unburnt	swale	down	MC14_IMG_0224.JPG
CAM14	Ant	12/09/2016	4:15:00	12-09-2016 04:15:00	unburnt	swale	down	MC14_IMG_0223.JPG
CAM14	Ant	12/09/2016	4:20:00	12-09-2016 04:20:00	unburnt	swale	down	MC14_IMG_0222.JPG
CAM14	Ant	12/09/2016	4:25:00	12-09-2016 04:25:00	unburnt	swale	down	MC14_IMG_0221.JPG
CAM14	Ant	12/09/2016	4:30:00	12-09-2016 04:30:00	unburnt	swale	down	MC14_IMG_0220.JPG
CAM14	Ant	12/09/2016	4:35:00	12-09-2016 04:35:00	unburnt	swale	down	MC14_IMG_0219.JPG
CAM14	Ant	12/09/2016	4:40:00	12-09-2016 04:40:00	unburnt	swale	down	MC14_IMG_0218.JPG
CAM14	Ant	12/09/2016	4:45:00	12-09-2016 04:45:00	unburnt	swale	down	MC14_IMG_0217.JPG
CAM14	Ant	12/09/2016	4:50:00	12-09-2016 04:50:00	unburnt	swale	down	MC14_IMG_0216.JPG
CAM14	Ant	12/09/2016	4:55:00	12-09-2016 04:55:00	unburnt	swale	down	MC14_IMG_0215.JPG
CAM14	Ant	12/09/2016	5:00:00	12-09-2016 05:00:00	unburnt	swale	down	MC14_IMG_0214.JPG
CAM14	Ant	12/09/2016	5:05:00	12-09-2016 05:05:00	unburnt	swale	down	MC14_IMG_0213.JPG
CAM14	Ant	12/09/2016	5:10:00	12-09-2016 05:10:00	unburnt	swale	down	MC14_IMG_0212.JPG
CAM14	Ant	12/09/2016	5:15:00	12-09-2016 05:15:00	unburnt	swale	down	MC14_IMG_0211.JPG
CAM14	Ant	12/09/2016	5:20:00	12-09-2016 05:20:00	unburnt	swale	down	MC14_IMG_0210.JPG
CAM14	Ant	12/09/2016	5:25:00	12-09-2016 05:25:00	unburnt	swale	down	MC14_IMG_0209.JPG
CAM14	Ant	12/09/2016	5:30:00	12-09-2016 05:30:00	unburnt	swale	down	MC14_IMG_0208.JPG
CAM14	Ant	12/09/2016	5:35:00	12-09-2016 05:35:00	unburnt	swale	down	MC14_IMG_0207.JPG
CAM14	Ant	12/09/2016	5:40:00	12-09-2016 05:40:00	unburnt	swale	down	MC14_IMG_0206.JPG
CAM14	Ant	12/09/2016	5:45:00	12-09-2016 05:45:00	unburnt	swale	down	MC14_IMG_0205.JPG
CAM14	Ant	12/09/2016	5:50:00	12-09-2016 05:50:00	unburnt	swale	down	MC14_IMG_0204.JPG
CAM14	Ant	12/09/2016	5:55:00	12-09-2016 05:55:00	unburnt	swale	down	MC14_IMG_0203.JPG
CAM14	Ant	12/09/2016	6:00:00	12-09-2016 06:00:00	unburnt	swale	down	MC14_IMG_0202.JPG
CAM14	Ant	12/09/2016	6:05:00	12-09-2016 06:05:00	unburnt	swale	down	MC14_IMG_0201.JPG
CAM14	Ant	12/09/2016	6:10:00	12-09-2016 06:10:00	unburnt	swale	down	MC14_IMG_0200.JPG
CAM14	Ant	12/09/2016	6:15:00	12-09-2016 06:15:00	unburnt	swale	down	MC14_IMG_0199.JPG
CAM14	Ant	12/09/2016	6:20:00	12-09-2016 06:20:00	unburnt	swale	down	MC14_IMG_0198.JPG
CAM14	Ant	12/09/2016	6:25:00	12-09-2016 06:25:00	unburnt	swale	down	MC14_IMG_0197.JPG
CAM14	Ant	12/09/2016	6:30:00	12-09-2016 06:30:00	unburnt	swale	down	MC14_IMG_0196.JPG
CAM14	Ant	13/09/2016	5:15:00	13-09-2016 05:15:00	unburnt	swale	down	MC14_IMG_0067.JPG
CAM14	Ant	17/09/2016	0:25:00	17-09-2016 00:25:00	unburnt	swale	down	MC14_IMG_18678.JPG
CAM14	Ant	17/09/2016	3:25:00	17-09-2016 03:25:00	unburnt	swale	down	MC14_IMG_18642.JPG
CAM14	Ant	29/09/2016	19:50:00	29-09-2016 19:50:00	unburnt	swale	down	MC14_IMG_16518.JPG
CAM14	Beetle	29/07/2016	19:40:00	29-07-2016 19:40:00	unburnt	swale	down	MC14_IMG_6769.JPG
CAM14	Beetle	29/07/2016	19:45:00	29-07-2016 19:45:00	unburnt	swale	down	MC14_IMG_6768.JPG
CAM14	Beetle	29/07/2016	19:50:00	29-07-2016 19:50:00	unburnt	swale	down	MC14_IMG_6767.JPG
CAM14	Beetle	29/07/2016	19:55:00	29-07-2016 19:55:00	unburnt	swale	down	MC14_IMG_6766.JPG
CAM14	Beetle	29/07/2016	20:00:00	29-07-2016 20:00:00	unburnt	swale	down	MC14_IMG_6765.JPG
CAM14	Beetle	29/07/2016	21:50:00	29-07-2016 21:50:00	unburnt	swale	down	MC14_IMG_6743.JPG
CAM14	Beetle	29/07/2016	21:55:00	29-07-2016 21:55:00	unburnt	swale	down	MC14_IMG_6742.JPG
CAM14	Beetle	29/07/2016	23:15:00	29-07-2016 23:15:00	unburnt	swale	down	MC14_IMG_6726.JPG
CAM14	Beetle	30/07/2016	1:00:00	30-07-2016 01:00:00	unburnt	swale	down	MC14_IMG_6701.JPG
CAM14	Beetle	30/07/2016	1:15:00	30-07-2016 01:15:00	unburnt	swale	down	MC14_IMG_6698.JPG
CAM14	Beetle	30/07/2016	2:00:00	30-07-2016 02:00:00	unburnt	swale	down	MC14_IMG_6689.JPG
CAM14	Beetle	30/07/2016	2:25:00	30-07-2016 02:25:00	unburnt	swale	down	MC14_IMG_6684.JPG
CAM14	Beetle	30/07/2016	4:50:00	30-07-2016 04:50:00	unburnt	swale	down	MC14_IMG_6655.JPG
CAM14	Beetle	30/07/2016	6:55:00	30-07-2016 06:55:00	unburnt	swale	down	MC14_IMG_6630.JPG
CAM14	Beetle	30/07/2016	19:25:00	30-07-2016 19:25:00	unburnt	swale	down	MC14_IMG_6624.JPG
CAM14	Beetle	30/07/2016	19:35:00	30-07-2016 19:35:00	unburnt	swale	down	MC14_IMG_6622.JPG
CAM14	Beetle	30/07/2016	19:40:00	30-07-2016 19:40:00	unburnt	swale	down	MC14_IMG_6621.JPG
CAM14	Beetle	30/07/2016	21:15:00	30-07-2016 21:15:00	unburnt	swale	down	MC14_IMG_6602.JPG
CAM14	Beetle	30/07/2016	21:35:00	30-07-2016 21:35:00	unburnt	swale	down	MC14_IMG_6598.JPG
CAM14	Beetle	30/07/2016	21:40:00	30-07-2016 21:40:00	unburnt	swale	down	MC14_IMG_6597.JPG
CAM14	Beetle	30/07/2016	22:45:00	30-07-2016 22:45:00	unburnt	swale	down	MC14_IMG_6584.JPG
CAM14	Beetle	30/07/2016	23:00:00	30-07-2016 23:00:00	unburnt	swale	down	MC14_IMG_6581.JPG
CAM14	Beetle	30/07/2016	23:10:00	30-07-2016 23:10:00	unburnt	swale	down	MC14_IMG_6579.JPG
CAM14	Beetle	30/07/2016	23:10:42	30-07-2016 23:10:42	unburnt	swale	down	MC14_IMG_6578.JPG
CAM14	Beetle	30/07/2016	23:10:44	30-07-2016 23:10:44	unburnt	swale	down	MC14_IMG_6577.JPG
CAM14	Beetle	30/07/2016	23:10:45	30-07-2016 23:10:45	unburnt	swale	down	MC14_IMG_6576.JPG
CAM14	Beetle	30/07/2016	23:15:00	30-07-2016 23:15:00	unburnt	swale	down	MC14_IMG_6575.JPG
CAM14	Beetle	30/07/2016	23:40:00	30-07-2016 23:40:00	unburnt	swale	down	MC14_IMG_6570.JPG
CAM14	Beetle	31/07/2016	0:25:00	31-07-2016 00:25:00	unburnt	swale	down	MC14_IMG_6561.JPG
CAM14	Beetle	31/07/2016	1:50:00	31-07-2016 01:50:00	unburnt	swale	down	MC14_IMG_6544.JPG
CAM14	Beetle	31/07/2016	19:00:00	31-07-2016 19:00:00	unburnt	swale	down	MC14_IMG_6481.JPG
CAM14	Beetle	31/07/2016	19:15:00	31-07-2016 19:15:00	unburnt	swale	down	MC14_IMG_6478.JPG
CAM14	Beetle	31/07/2016	19:35:00	31-07-2016 19:35:00	unburnt	swale	down	MC14_IMG_6474.JPG
CAM14	Beetle	31/07/2016	20:05:00	31-07-2016 20:05:00	unburnt	swale	down	MC14_IMG_6467.JPG
CAM14	Beetle	31/07/2016	22:40:00	31-07-2016 22:40:00	unburnt	swale	down	MC14_IMG_6436.JPG
CAM14	Beetle	1/08/2016	20:00:00	01-08-2016 20:00:00	unburnt	swale	down	MC14_IMG_6317.JPG
CAM14	Beetle	1/08/2016	21:55:00	01-08-2016 21:55:00	unburnt	swale	down	MC14_IMG_6294.JPG
CAM14	Beetle	1/08/2016	22:55:00	01-08-2016 22:55:00	unburnt	swale	down	MC14_IMG_6282.JPG
CAM14	Beetle	2/08/2016	3:15:00	02-08-2016 03:15:00	unburnt	swale	down	MC14_IMG_6230.JPG
CAM14	Beetle	2/08/2016	3:45:00	02-08-2016 03:45:00	unburnt	swale	down	MC14_IMG_6224.JPG
CAM14	Beetle	2/08/2016	5:00:00	02-08-2016 05:00:00	unburnt	swale	down	MC14_IMG_6208.JPG
CAM14	Beetle	2/08/2016	5:20:00	02-08-2016 05:20:00	unburnt	swale	down	MC14_IMG_6204.JPG
CAM14	Beetle	22/08/2016	2:35:00	22-08-2016 02:35:00	unburnt	swale	down	MC14_IMG_3301.JPG
CAM14	Beetle	29/08/2016	22:00:00	29-08-2016 22:00:00	unburnt	swale	down	MC14_IMG_2187.JPG
CAM14	Spider	26/07/2016	21:45:00	26-07-2016 21:45:00	unburnt	swale	down	MC14_IMG_7193.JPG
CAM14	Spider	19/08/2016	6:20:00	19-08-2016 06:20:00	unburnt	swale	down	MC14_IMG_3703.JPG
CAM14	Spider	19/08/2016	6:25:00	19-08-2016 06:25:00	unburnt	swale	down	MC14_IMG_3702.JPG
CAM14	Spider	19/08/2016	6:30:00	19-08-2016 06:30:00	unburnt	swale	down	MC14_IMG_3701.JPG
CAM14	Spider	19/08/2016	6:35:00	19-08-2016 06:35:00	unburnt	swale	down	MC14_IMG_3700.JPG
CAM15	Lycosid	12/07/2016	21:55:00	12-07-2016 21:55:00	unburnt	swale	angle	MC15_IMG_9236.JPG
CAM15	Lycosid	16/07/2016	20:45:00	16-07-2016 20:45:00	unburnt	swale	angle	MC15_IMG_8663.JPG
CAM15	Lycosid	20/07/2016	5:50:00	20-07-2016 05:50:00	unburnt	swale	angle	MC15_IMG_8114.JPG
CAM15	Lycosid	22/07/2016	20:45:00	22-07-2016 20:45:00	unburnt	swale	angle	MC15_IMG_7773.JPG
CAM15	Lycosid	29/07/2016	3:20:00	29-07-2016 03:20:00	unburnt	swale	angle	MC15_IMG_6812.JPG
CAM15	Lycosid	27/08/2016	22:35:00	27-08-2016 22:35:00	unburnt	swale	angle	MC15_IMG_2447.JPG
CAM15	Lycosid	11/09/2016	22:55:00	11-09-2016 22:55:00	unburnt	swale	angle	MC15_IMG_0263.JPG
CAM15	Lycosid	12/09/2016	1:00:00	12-09-2016 01:00:00	unburnt	swale	angle	MC15_IMG_0238.JPG
CAM15	Lycosid	12/09/2016	2:30:00	12-09-2016 02:30:00	unburnt	swale	angle	MC15_IMG_0220.JPG
CAM15	Lycosid	13/09/2016	4:50:00	13-09-2016 04:50:00	unburnt	swale	angle	MC15_IMG_0045.JPG
CAM15	Lycosid	13/09/2016	5:20:00	13-09-2016 05:20:00	unburnt	swale	angle	MC15_IMG_0039.JPG
CAM15	Lycosid	15/09/2016	23:10:00	15-09-2016 23:10:00	unburnt	swale	angle	MC15_IMG_13943.JPG
CAM15	Lycosid	16/09/2016	19:50:00	16-09-2016 19:50:00	unburnt	swale	angle	MC15_IMG_13839.JPG
CAM15	Lycosid	16/09/2016	21:55:00	16-09-2016 21:55:00	unburnt	swale	angle	MC15_IMG_13814.JPG
CAM15	Lycosid	17/09/2016	2:00:00	17-09-2016 02:00:00	unburnt	swale	angle	MC15_IMG_13765.JPG
CAM15	Lycosid	17/09/2016	3:25:00	17-09-2016 03:25:00	unburnt	swale	angle	MC15_IMG_13748.JPG
CAM15	Lycosid	17/09/2016	5:00:00	17-09-2016 05:00:00	unburnt	swale	angle	MC15_IMG_13729.JPG
CAM15	Lycosid	19/09/2016	2:55:00	19-09-2016 02:55:00	unburnt	swale	angle	MC15_IMG_13466.JPG
CAM15	Lycosid	19/09/2016	19:40:00	19-09-2016 19:40:00	unburnt	swale	angle	MC15_IMG_13409.JPG
CAM15	Lycosid	20/09/2016	1:35:00	20-09-2016 01:35:00	unburnt	swale	angle	MC15_IMG_13338.JPG
CAM15	Lycosid	22/09/2016	19:10:00	22-09-2016 19:10:00	unburnt	swale	angle	MC15_IMG_12982.JPG
CAM15	Lycosid	22/09/2016	22:30:00	22-09-2016 22:30:00	unburnt	swale	angle	MC15_IMG_12942.JPG
CAM15	Lycosid	22/09/2016	22:50:00	22-09-2016 22:50:00	unburnt	swale	angle	MC15_IMG_12938.JPG
CAM15	Lycosid	23/09/2016	20:55:00	23-09-2016 20:55:00	unburnt	swale	angle	MC15_IMG_12816.JPG
CAM15	Lycosid	23/09/2016	21:45:00	23-09-2016 21:45:00	unburnt	swale	angle	MC15_IMG_12806.JPG
CAM15	Lycosid	24/09/2016	1:25:00	24-09-2016 01:25:00	unburnt	swale	angle	MC15_IMG_12762.JPG
CAM15	Lycosid	24/09/2016	4:30:00	24-09-2016 04:30:00	unburnt	swale	angle	MC15_IMG_12725.JPG
CAM15	Lycosid	24/09/2016	19:15:00	24-09-2016 19:15:00	unburnt	swale	angle	MC15_IMG_12690.JPG
CAM15	Lycosid	24/09/2016	20:00:00	24-09-2016 20:00:00	unburnt	swale	angle	MC15_IMG_12681.JPG
CAM15	Lycosid	26/09/2016	19:00:00	26-09-2016 19:00:00	unburnt	swale	angle	MC15_IMG_12405.JPG
CAM15	Lycosid	26/09/2016	20:05:00	26-09-2016 20:05:00	unburnt	swale	angle	MC15_IMG_12392.JPG
CAM15	Lycosid	26/09/2016	20:40:00	26-09-2016 20:40:00	unburnt	swale	angle	MC15_IMG_12385.JPG
CAM15	Lycosid	26/09/2016	23:40:00	26-09-2016 23:40:00	unburnt	swale	angle	MC15_IMG_12349.JPG
CAM15	Lycosid	27/09/2016	19:05:00	27-09-2016 19:05:00	unburnt	swale	angle	MC15_IMG_12260.JPG
CAM15	Lycosid	28/09/2016	1:35:00	28-09-2016 01:35:00	unburnt	swale	angle	MC15_IMG_12182.JPG
CAM15	Lycosid	30/09/2016	19:35:00	30-09-2016 19:35:00	unburnt	swale	angle	MC15_IMG_11821.JPG
CAM15	Lycosid	1/10/2016	20:45:00	01-10-2016 20:45:00	unburnt	swale	angle	MC15_IMG_11663.JPG
CAM15	Lycosid	1/10/2016	21:50:00	01-10-2016 21:50:00	unburnt	swale	angle	MC15_IMG_11650.JPG
CAM15	Lycosid	1/10/2016	22:05:00	01-10-2016 22:05:00	unburnt	swale	angle	MC15_IMG_11647.JPG
CAM15	Lycosid	2/10/2016	2:05:00	02-10-2016 02:05:00	unburnt	swale	angle	MC15_IMG_11599.JPG
CAM15	Lycosid	2/10/2016	2:30:00	02-10-2016 02:30:00	unburnt	swale	angle	MC15_IMG_11594.JPG
CAM15	Lycosid	2/10/2016	4:25:00	02-10-2016 04:25:00	unburnt	swale	angle	MC15_IMG_11571.JPG
CAM15	Lycosid	2/10/2016	19:15:00	02-10-2016 19:15:00	unburnt	swale	angle	MC15_IMG_11537.JPG
CAM15	Lycosid	2/10/2016	21:00:00	02-10-2016 21:00:00	unburnt	swale	angle	MC15_IMG_11516.JPG
CAM15	Lycosid	3/10/2016	19:40:00	03-10-2016 19:40:00	unburnt	swale	angle	MC15_IMG_11387.JPG
CAM15	Lycosid	3/10/2016	21:35:00	03-10-2016 21:35:00	unburnt	swale	angle	MC15_IMG_11364.JPG
CAM15	Lycosid	4/10/2016	21:20:00	04-10-2016 21:20:00	unburnt	swale	angle	MC15_IMG_11223.JPG
CAM15	Lycosid	4/10/2016	23:55:00	04-10-2016 23:55:00	unburnt	swale	angle	MC15_IMG_11192.JPG
CAM15	Lycosid	5/10/2016	0:00:00	05-10-2016 00:00:00	unburnt	swale	angle	MC15_IMG_11191.JPG
CAM15	Lycosid	6/10/2016	20:35:00	06-10-2016 20:35:00	unburnt	swale	angle	MC15_IMG_10944.JPG
CAM15	Lycosid	6/10/2016	23:25:00	06-10-2016 23:25:00	unburnt	swale	angle	MC15_IMG_10910.JPG
CAM15	Lycosid	7/10/2016	2:20:00	07-10-2016 02:20:00	unburnt	swale	angle	MC15_IMG_10875.JPG
CAM15	Lycosid	7/10/2016	22:50:00	07-10-2016 22:50:00	unburnt	swale	angle	MC15_IMG_10773.JPG
CAM15	Lycosid	7/10/2016	23:25:00	07-10-2016 23:25:00	unburnt	swale	angle	MC15_IMG_10766.JPG
CAM15	Lycosid	8/10/2016	5:45:00	08-10-2016 05:45:00	unburnt	swale	angle	MC15_IMG_10690.JPG
CAM15	Lycosid	9/10/2016	20:50:00	09-10-2016 20:50:00	unburnt	swale	angle	MC15_IMG_10503.JPG
CAM15	Lycosid	10/10/2016	1:50:00	10-10-2016 01:50:00	unburnt	swale	angle	MC15_IMG_10440.JPG
CAM15	Ant	10/07/2016	6:45:00	10-07-2016 06:45:00	unburnt	swale	angle	MC15_IMG_9567.JPG
CAM15	Ant	15/07/2016	2:55:00	15-07-2016 02:55:00	unburnt	swale	angle	MC15_IMG_8878.JPG
CAM15	Ant	15/07/2016	19:40:00	15-07-2016 19:40:00	unburnt	swale	angle	MC15_IMG_8821.JPG
CAM15	Ant	15/07/2016	19:55:00	15-07-2016 19:55:00	unburnt	swale	angle	MC15_IMG_8818.JPG
CAM15	Ant	22/07/2016	6:50:00	22-07-2016 06:50:00	unburnt	swale	angle	MC15_IMG_7797.JPG
CAM15	Ant	25/07/2016	21:55:00	25-07-2016 21:55:00	unburnt	swale	angle	MC15_IMG_7312.JPG
CAM15	Ant	26/07/2016	19:05:00	26-07-2016 19:05:00	unburnt	swale	angle	MC15_IMG_7200.JPG
CAM15	Ant	26/07/2016	19:10:00	26-07-2016 19:10:00	unburnt	swale	angle	MC15_IMG_7199.JPG
CAM15	Ant	26/07/2016	19:15:00	26-07-2016 19:15:00	unburnt	swale	angle	MC15_IMG_7198.JPG
CAM15	Ant	26/07/2016	19:20:00	26-07-2016 19:20:00	unburnt	swale	angle	MC15_IMG_7197.JPG
CAM15	Ant	26/07/2016	19:25:00	26-07-2016 19:25:00	unburnt	swale	angle	MC15_IMG_7196.JPG
CAM15	Ant	26/07/2016	19:30:00	26-07-2016 19:30:00	unburnt	swale	angle	MC15_IMG_7195.JPG
CAM15	Ant	29/07/2016	20:45:00	29-07-2016 20:45:00	unburnt	swale	angle	MC15_IMG_6746.JPG
CAM15	Ant	29/07/2016	21:10:00	29-07-2016 21:10:00	unburnt	swale	angle	MC15_IMG_6741.JPG
CAM15	Ant	6/08/2016	22:15:00	06-08-2016 22:15:00	unburnt	swale	angle	MC15_IMG_5542.JPG
CAM15	Ant	6/08/2016	22:20:00	06-08-2016 22:20:00	unburnt	swale	angle	MC15_IMG_5541.JPG
CAM15	Ant	6/08/2016	22:25:00	06-08-2016 22:25:00	unburnt	swale	angle	MC15_IMG_5540.JPG
CAM15	Ant	6/08/2016	22:30:00	06-08-2016 22:30:00	unburnt	swale	angle	MC15_IMG_5539.JPG
CAM15	Ant	6/08/2016	22:35:00	06-08-2016 22:35:00	unburnt	swale	angle	MC15_IMG_5538.JPG
CAM15	Ant	6/08/2016	22:40:00	06-08-2016 22:40:00	unburnt	swale	angle	MC15_IMG_5537.JPG
CAM15	Ant	6/08/2016	22:45:00	06-08-2016 22:45:00	unburnt	swale	angle	MC15_IMG_5536.JPG
CAM15	Ant	6/08/2016	22:50:00	06-08-2016 22:50:00	unburnt	swale	angle	MC15_IMG_5535.JPG
CAM15	Ant	6/08/2016	22:55:00	06-08-2016 22:55:00	unburnt	swale	angle	MC15_IMG_5534.JPG
CAM15	Ant	6/08/2016	23:00:00	06-08-2016 23:00:00	unburnt	swale	angle	MC15_IMG_5533.JPG
CAM15	Ant	6/08/2016	23:05:00	06-08-2016 23:05:00	unburnt	swale	angle	MC15_IMG_5532.JPG
CAM15	Ant	6/08/2016	23:10:00	06-08-2016 23:10:00	unburnt	swale	angle	MC15_IMG_5531.JPG
CAM15	Ant	6/08/2016	23:15:00	06-08-2016 23:15:00	unburnt	swale	angle	MC15_IMG_5530.JPG
CAM15	Ant	6/08/2016	23:20:00	06-08-2016 23:20:00	unburnt	swale	angle	MC15_IMG_5529.JPG
CAM15	Ant	6/08/2016	23:25:00	06-08-2016 23:25:00	unburnt	swale	angle	MC15_IMG_5528.JPG
CAM15	Ant	6/08/2016	23:30:00	06-08-2016 23:30:00	unburnt	swale	angle	MC15_IMG_5527.JPG
CAM15	Ant	11/08/2016	21:05:00	11-08-2016 21:05:00	unburnt	swale	angle	MC15_IMG_4814.JPG
CAM15	Ant	11/08/2016	21:10:00	11-08-2016 21:10:00	unburnt	swale	angle	MC15_IMG_4813.JPG
CAM15	Ant	11/08/2016	21:15:00	11-08-2016 21:15:00	unburnt	swale	angle	MC15_IMG_4812.JPG
CAM15	Ant	11/08/2016	21:20:00	11-08-2016 21:20:00	unburnt	swale	angle	MC15_IMG_4811.JPG
CAM15	Ant	11/08/2016	21:25:00	11-08-2016 21:25:00	unburnt	swale	angle	MC15_IMG_4810.JPG
CAM15	Ant	11/08/2016	21:29:49	11-08-2016 21:29:49	unburnt	swale	angle	MC15_IMG_4809.JPG
CAM15	Ant	11/08/2016	21:30:00	11-08-2016 21:30:00	unburnt	swale	angle	MC15_IMG_4808.JPG
CAM15	Ant	11/08/2016	21:35:00	11-08-2016 21:35:00	unburnt	swale	angle	MC15_IMG_4807.JPG
CAM15	Ant	11/08/2016	21:40:00	11-08-2016 21:40:00	unburnt	swale	angle	MC15_IMG_4806.JPG
CAM15	Ant	11/08/2016	21:45:00	11-08-2016 21:45:00	unburnt	swale	angle	MC15_IMG_4805.JPG
CAM15	Ant	11/08/2016	21:50:00	11-08-2016 21:50:00	unburnt	swale	angle	MC15_IMG_4804.JPG
CAM15	Ant	11/08/2016	21:55:00	11-08-2016 21:55:00	unburnt	swale	angle	MC15_IMG_4803.JPG
CAM15	Ant	11/08/2016	22:00:00	11-08-2016 22:00:00	unburnt	swale	angle	MC15_IMG_4802.JPG
CAM15	Ant	11/08/2016	22:05:00	11-08-2016 22:05:00	unburnt	swale	angle	MC15_IMG_4801.JPG
CAM15	Ant	11/08/2016	22:10:00	11-08-2016 22:10:00	unburnt	swale	angle	MC15_IMG_4800.JPG
CAM15	Ant	11/08/2016	22:15:00	11-08-2016 22:15:00	unburnt	swale	angle	MC15_IMG_4799.JPG
CAM15	Ant	11/08/2016	22:20:00	11-08-2016 22:20:00	unburnt	swale	angle	MC15_IMG_4798.JPG
CAM15	Ant	11/08/2016	22:25:00	11-08-2016 22:25:00	unburnt	swale	angle	MC15_IMG_4797.JPG
CAM15	Ant	19/08/2016	0:55:00	19-08-2016 00:55:00	unburnt	swale	angle	MC15_IMG_3740.JPG
CAM15	Ant	19/08/2016	1:00:00	19-08-2016 01:00:00	unburnt	swale	angle	MC15_IMG_3739.JPG
CAM15	Ant	26/08/2016	5:30:00	26-08-2016 05:30:00	unburnt	swale	angle	MC15_IMG_2656.JPG
CAM15	Ant	30/08/2016	20:10:00	30-08-2016 20:10:00	unburnt	swale	angle	MC15_IMG_2039.JPG
CAM15	Ant	31/08/2016	4:40:00	31-08-2016 04:40:00	unburnt	swale	angle	MC15_IMG_1937.JPG
CAM15	Ant	3/09/2016	22:45:00	03-09-2016 22:45:00	unburnt	swale	angle	MC15_IMG_1427.JPG
CAM15	Ant	3/09/2016	22:50:00	03-09-2016 22:50:00	unburnt	swale	angle	MC15_IMG_1426.JPG
CAM15	Ant	3/09/2016	22:55:00	03-09-2016 22:55:00	unburnt	swale	angle	MC15_IMG_1425.JPG
CAM15	Ant	3/09/2016	23:00:00	03-09-2016 23:00:00	unburnt	swale	angle	MC15_IMG_1424.JPG
CAM15	Ant	3/09/2016	23:05:00	03-09-2016 23:05:00	unburnt	swale	angle	MC15_IMG_1423.JPG
CAM15	Ant	3/09/2016	23:10:00	03-09-2016 23:10:00	unburnt	swale	angle	MC15_IMG_1422.JPG
CAM15	Ant	3/09/2016	23:15:00	03-09-2016 23:15:00	unburnt	swale	angle	MC15_IMG_1421.JPG
CAM15	Ant	3/09/2016	23:20:00	03-09-2016 23:20:00	unburnt	swale	angle	MC15_IMG_1420.JPG
CAM15	Ant	3/09/2016	23:25:00	03-09-2016 23:25:00	unburnt	swale	angle	MC15_IMG_1419.JPG
CAM15	Ant	3/09/2016	23:30:00	03-09-2016 23:30:00	unburnt	swale	angle	MC15_IMG_1418.JPG
CAM15	Ant	3/09/2016	23:35:00	03-09-2016 23:35:00	unburnt	swale	angle	MC15_IMG_1417.JPG
CAM15	Ant	3/09/2016	23:40:00	03-09-2016 23:40:00	unburnt	swale	angle	MC15_IMG_1416.JPG
CAM15	Ant	3/09/2016	23:45:00	03-09-2016 23:45:00	unburnt	swale	angle	MC15_IMG_1415.JPG
CAM15	Ant	3/09/2016	23:50:00	03-09-2016 23:50:00	unburnt	swale	angle	MC15_IMG_1414.JPG
CAM15	Ant	3/09/2016	23:55:00	03-09-2016 23:55:00	unburnt	swale	angle	MC15_IMG_1413.JPG
CAM15	Ant	4/09/2016	0:00:00	04-09-2016 00:00:00	unburnt	swale	angle	MC15_IMG_1412.JPG
CAM15	Ant	4/09/2016	0:05:00	04-09-2016 00:05:00	unburnt	swale	angle	MC15_IMG_1411.JPG
CAM15	Ant	4/09/2016	20:30:00	04-09-2016 20:30:00	unburnt	swale	angle	MC15_IMG_1309.JPG
CAM15	Ant	4/09/2016	22:55:00	04-09-2016 22:55:00	unburnt	swale	angle	MC15_IMG_1280.JPG
CAM15	Ant	4/09/2016	23:00:00	04-09-2016 23:00:00	unburnt	swale	angle	MC15_IMG_1279.JPG
CAM15	Ant	4/09/2016	23:05:00	04-09-2016 23:05:00	unburnt	swale	angle	MC15_IMG_1278.JPG
CAM15	Ant	4/09/2016	23:10:00	04-09-2016 23:10:00	unburnt	swale	angle	MC15_IMG_1277.JPG
CAM15	Ant	4/09/2016	23:15:00	04-09-2016 23:15:00	unburnt	swale	angle	MC15_IMG_1276.JPG
CAM15	Ant	4/09/2016	23:20:00	04-09-2016 23:20:00	unburnt	swale	angle	MC15_IMG_1275.JPG
CAM15	Ant	4/09/2016	23:25:00	04-09-2016 23:25:00	unburnt	swale	angle	MC15_IMG_1274.JPG
CAM15	Ant	6/09/2016	20:40:00	06-09-2016 20:40:00	unburnt	swale	angle	MC15_IMG_1016.JPG
CAM15	Ant	7/09/2016	22:20:00	07-09-2016 22:20:00	unburnt	swale	angle	MC15_IMG_0851.JPG
CAM15	Ant	7/09/2016	22:25:00	07-09-2016 22:25:00	unburnt	swale	angle	MC15_IMG_0850.JPG
CAM15	Ant	7/09/2016	22:30:00	07-09-2016 22:30:00	unburnt	swale	angle	MC15_IMG_0849.JPG
CAM15	Ant	7/09/2016	22:35:00	07-09-2016 22:35:00	unburnt	swale	angle	MC15_IMG_0848.JPG
CAM15	Ant	7/09/2016	22:40:00	07-09-2016 22:40:00	unburnt	swale	angle	MC15_IMG_0847.JPG
CAM15	Ant	7/09/2016	22:45:00	07-09-2016 22:45:00	unburnt	swale	angle	MC15_IMG_0846.JPG
CAM15	Ant	7/09/2016	22:50:00	07-09-2016 22:50:00	unburnt	swale	angle	MC15_IMG_0845.JPG
CAM15	Ant	7/09/2016	22:55:00	07-09-2016 22:55:00	unburnt	swale	angle	MC15_IMG_0844.JPG
CAM15	Ant	7/09/2016	23:00:00	07-09-2016 23:00:00	unburnt	swale	angle	MC15_IMG_0843.JPG
CAM15	Ant	7/09/2016	23:05:00	07-09-2016 23:05:00	unburnt	swale	angle	MC15_IMG_0842.JPG
CAM15	Ant	7/09/2016	23:10:00	07-09-2016 23:10:00	unburnt	swale	angle	MC15_IMG_0841.JPG
CAM15	Ant	7/09/2016	23:15:00	07-09-2016 23:15:00	unburnt	swale	angle	MC15_IMG_0840.JPG
CAM15	Ant	7/09/2016	23:20:00	07-09-2016 23:20:00	unburnt	swale	angle	MC15_IMG_0839.JPG
CAM15	Ant	7/09/2016	23:25:00	07-09-2016 23:25:00	unburnt	swale	angle	MC15_IMG_0838.JPG
CAM15	Ant	7/09/2016	23:30:00	07-09-2016 23:30:00	unburnt	swale	angle	MC15_IMG_0837.JPG
CAM15	Ant	7/09/2016	23:35:00	07-09-2016 23:35:00	unburnt	swale	angle	MC15_IMG_0836.JPG
CAM15	Ant	7/09/2016	23:40:00	07-09-2016 23:40:00	unburnt	swale	angle	MC15_IMG_0835.JPG
CAM15	Ant	7/09/2016	23:45:00	07-09-2016 23:45:00	unburnt	swale	angle	MC15_IMG_0834.JPG
CAM15	Ant	9/09/2016	1:45:00	09-09-2016 01:45:00	unburnt	swale	angle	MC15_IMG_0666.JPG
CAM15	Beetle	21/07/2016	21:00:00	21-07-2016 21:00:00	unburnt	swale	angle	MC15_IMG_7923.JPG
CAM15	Beetle	25/07/2016	2:15:00	25-07-2016 02:15:00	unburnt	swale	angle	MC15_IMG_7404.JPG
CAM15	Beetle	25/07/2016	2:20:00	25-07-2016 02:20:00	unburnt	swale	angle	MC15_IMG_7403.JPG
CAM15	Beetle	25/07/2016	2:25:00	25-07-2016 02:25:00	unburnt	swale	angle	MC15_IMG_7402.JPG
CAM15	Beetle	25/07/2016	2:30:00	25-07-2016 02:30:00	unburnt	swale	angle	MC15_IMG_7401.JPG
CAM15	Beetle	25/07/2016	2:35:00	25-07-2016 02:35:00	unburnt	swale	angle	MC15_IMG_7400.JPG
CAM15	Beetle	25/07/2016	2:40:00	25-07-2016 02:40:00	unburnt	swale	angle	MC15_IMG_7399.JPG
CAM15	Beetle	25/07/2016	2:45:00	25-07-2016 02:45:00	unburnt	swale	angle	MC15_IMG_7398.JPG
CAM15	Beetle	25/07/2016	2:50:00	25-07-2016 02:50:00	unburnt	swale	angle	MC15_IMG_7397.JPG
CAM15	Beetle	25/07/2016	2:55:00	25-07-2016 02:55:00	unburnt	swale	angle	MC15_IMG_7396.JPG
CAM15	Beetle	25/07/2016	3:00:00	25-07-2016 03:00:00	unburnt	swale	angle	MC15_IMG_7395.JPG
CAM15	Beetle	25/07/2016	3:05:00	25-07-2016 03:05:00	unburnt	swale	angle	MC15_IMG_7394.JPG
CAM15	Beetle	25/07/2016	3:10:00	25-07-2016 03:10:00	unburnt	swale	angle	MC15_IMG_7393.JPG
CAM15	Beetle	24/09/2016	21:35:00	24-09-2016 21:35:00	unburnt	swale	angle	MC15_IMG_12662.JPG
CAM15	Beetle	11/10/2016	0:15:00	11-10-2016 00:15:00	unburnt	swale	angle	MC15_IMG_10315.JPG
CAM15	Beetle	11/10/2016	5:20:00	11-10-2016 05:20:00	unburnt	swale	angle	MC15_IMG_10254.JPG
CAM15	Beetle	11/10/2016	5:25:00	11-10-2016 05:25:00	unburnt	swale	angle	MC15_IMG_10253.JPG
CAM15	Grasshopper	12/08/2016	21:20:00	12-08-2016 21:20:00	unburnt	swale	angle	MC15_IMG_4663.JPG
CAM15	Moth	12/09/2016	21:05:00	12-09-2016 21:05:00	unburnt	swale	angle	MC15_IMG_0140.JPG
CAM16	Lycosid	2/08/2016	22:25:00	02-08-2016 22:25:00	unburnt	swale	vertical	MC16_IMG_6162.JPG
CAM16	Ant	8/07/2016	3:25:00	08-07-2016 03:25:00	unburnt	swale	down	MC16_IMG_9896.JPG
CAM16	Ant	8/07/2016	23:55:00	08-07-2016 23:55:00	unburnt	swale	down	MC16_IMG_9794.JPG
CAM16	Ant	9/07/2016	0:00:00	09-07-2016 00:00:00	unburnt	swale	down	MC16_IMG_9793.JPG
CAM16	Ant	9/07/2016	0:40:00	09-07-2016 00:40:00	unburnt	swale	down	MC16_IMG_9785.JPG
CAM16	Ant	9/07/2016	2:25:00	09-07-2016 02:25:00	unburnt	swale	down	MC16_IMG_9764.JPG
CAM16	Ant	9/07/2016	2:30:00	09-07-2016 02:30:00	unburnt	swale	down	MC16_IMG_9763.JPG
CAM16	Ant	9/07/2016	5:15:00	09-07-2016 05:15:00	unburnt	swale	down	MC16_IMG_9730.JPG
CAM16	Ant	9/07/2016	21:05:00	09-07-2016 21:05:00	unburnt	swale	down	MC16_IMG_9681.JPG
CAM16	Ant	9/07/2016	21:10:00	09-07-2016 21:10:00	unburnt	swale	down	MC16_IMG_9680.JPG
CAM16	Ant	10/07/2016	0:50:00	10-07-2016 00:50:00	unburnt	swale	down	MC16_IMG_9623.JPG
CAM16	Ant	14/07/2016	19:40:00	14-07-2016 19:40:00	unburnt	swale	down	MC16_IMG_8938.JPG
CAM16	Ant	14/07/2016	19:45:00	14-07-2016 19:45:00	unburnt	swale	down	MC16_IMG_8937.JPG
CAM16	Ant	14/07/2016	19:50:00	14-07-2016 19:50:00	unburnt	swale	down	MC16_IMG_8936.JPG
CAM16	Ant	14/07/2016	19:55:00	14-07-2016 19:55:00	unburnt	swale	down	MC16_IMG_8935.JPG
CAM16	Ant	14/07/2016	20:00:00	14-07-2016 20:00:00	unburnt	swale	down	MC16_IMG_8934.JPG
CAM16	Ant	14/07/2016	20:10:00	14-07-2016 20:10:00	unburnt	swale	down	MC16_IMG_8932.JPG
CAM16	Ant	14/07/2016	20:15:00	14-07-2016 20:15:00	unburnt	swale	down	MC16_IMG_8931.JPG
CAM16	Ant	14/07/2016	20:20:00	14-07-2016 20:20:00	unburnt	swale	down	MC16_IMG_8930.JPG
CAM16	Ant	14/07/2016	20:25:00	14-07-2016 20:25:00	unburnt	swale	down	MC16_IMG_8929.JPG
CAM16	Ant	14/07/2016	20:30:00	14-07-2016 20:30:00	unburnt	swale	down	MC16_IMG_8928.JPG
CAM16	Ant	16/07/2016	23:20:00	16-07-2016 23:20:00	unburnt	swale	down	MC16_IMG_8605.JPG
CAM16	Ant	17/07/2016	0:25:00	17-07-2016 00:25:00	unburnt	swale	down	MC16_IMG_8592.JPG
CAM16	Ant	17/07/2016	19:05:00	17-07-2016 19:05:00	unburnt	swale	down	MC16_IMG_8512.JPG
CAM16	Ant	17/07/2016	21:30:00	17-07-2016 21:30:00	unburnt	swale	down	MC16_IMG_8483.JPG
CAM16	Ant	18/07/2016	3:30:00	18-07-2016 03:30:00	unburnt	swale	down	MC16_IMG_8411.JPG
CAM16	Ant	19/07/2016	23:50:00	19-07-2016 23:50:00	unburnt	swale	down	MC16_IMG_8164.JPG
CAM16	Ant	20/07/2016	3:10:00	20-07-2016 03:10:00	unburnt	swale	down	MC16_IMG_8124.JPG
CAM16	Ant	20/07/2016	3:20:00	20-07-2016 03:20:00	unburnt	swale	down	MC16_IMG_8122.JPG
CAM16	Ant	20/07/2016	3:30:00	20-07-2016 03:30:00	unburnt	swale	down	MC16_IMG_8120.JPG
CAM16	Ant	20/07/2016	3:35:00	20-07-2016 03:35:00	unburnt	swale	down	MC16_IMG_8119.JPG
CAM16	Ant	20/07/2016	3:40:00	20-07-2016 03:40:00	unburnt	swale	down	MC16_IMG_8118.JPG
CAM16	Ant	20/07/2016	3:45:00	20-07-2016 03:45:00	unburnt	swale	down	MC16_IMG_8117.JPG
CAM16	Ant	20/07/2016	3:50:00	20-07-2016 03:50:00	unburnt	swale	down	MC16_IMG_8116.JPG
CAM16	Ant	20/07/2016	3:55:00	20-07-2016 03:55:00	unburnt	swale	down	MC16_IMG_8115.JPG
CAM16	Ant	20/07/2016	4:00:00	20-07-2016 04:00:00	unburnt	swale	down	MC16_IMG_8114.JPG
CAM16	Ant	20/07/2016	4:15:00	20-07-2016 04:15:00	unburnt	swale	down	MC16_IMG_8111.JPG
CAM16	Ant	20/07/2016	5:25:00	20-07-2016 05:25:00	unburnt	swale	down	MC16_IMG_8097.JPG
CAM16	Ant	20/07/2016	6:30:00	20-07-2016 06:30:00	unburnt	swale	down	MC16_IMG_8084.JPG
CAM16	Ant	20/07/2016	21:20:00	20-07-2016 21:20:00	unburnt	swale	down	MC16_IMG_8050.JPG
CAM16	Ant	20/07/2016	21:25:00	20-07-2016 21:25:00	unburnt	swale	down	MC16_IMG_8049.JPG
CAM16	Ant	22/07/2016	6:50:00	22-07-2016 06:50:00	unburnt	swale	down	MC16_IMG_7791.JPG
CAM16	Ant	22/07/2016	19:45:00	22-07-2016 19:45:00	unburnt	swale	down	MC16_IMG_7780.JPG
CAM16	Ant	24/07/2016	20:00:00	24-07-2016 20:00:00	unburnt	swale	down	MC16_IMG_7489.JPG
CAM16	Ant	25/07/2016	1:25:00	25-07-2016 01:25:00	unburnt	swale	down	MC16_IMG_7424.JPG
CAM16	Ant	25/07/2016	3:45:00	25-07-2016 03:45:00	unburnt	swale	down	MC16_IMG_7396.JPG
CAM16	Ant	25/07/2016	6:35:00	25-07-2016 06:35:00	unburnt	swale	down	MC16_IMG_7362.JPG
CAM16	Ant	26/07/2016	0:50:00	26-07-2016 00:50:00	unburnt	swale	down	MC16_IMG_7287.JPG
CAM16	Ant	28/07/2016	5:05:00	28-07-2016 05:05:00	unburnt	swale	down	MC16_IMG_6948.JPG
CAM16	Ant	8/08/2016	3:15:00	08-08-2016 03:15:00	unburnt	swale	down	MC16_IMG_5377.JPG
CAM16	Ant	9/08/2016	0:10:00	09-08-2016 00:10:00	unburnt	swale	down	MC16_IMG_5270.JPG
CAM16	Ant	9/08/2016	0:15:00	09-08-2016 00:15:00	unburnt	swale	down	MC16_IMG_5269.JPG
CAM16	Ant	9/08/2016	1:10:00	09-08-2016 01:10:00	unburnt	swale	down	MC16_IMG_5258.JPG
CAM16	Ant	11/08/2016	19:20:00	11-08-2016 19:20:00	unburnt	swale	down	MC16_IMG_4894.JPG
CAM16	Ant	13/08/2016	21:40:00	13-08-2016 21:40:00	unburnt	swale	down	MC16_IMG_4578.JPG
CAM16	Ant	17/08/2016	0:10:00	17-08-2016 00:10:00	unburnt	swale	down	MC16_IMG_4116.JPG
CAM16	Ant	26/08/2016	22:35:00	26-08-2016 22:35:00	unburnt	swale	down	MC16_IMG_2688.JPG
CAM16	Ant	26/08/2016	22:40:00	26-08-2016 22:40:00	unburnt	swale	down	MC16_IMG_2687.JPG
CAM16	Ant	26/08/2016	22:45:00	26-08-2016 22:45:00	unburnt	swale	down	MC16_IMG_2686.JPG
CAM16	Ant	9/09/2016	20:35:00	09-09-2016 20:35:00	unburnt	swale	down	MC16_IMG_0693.JPG
CAM16	Ant	17/09/2016	0:45:00	17-09-2016 00:45:00	unburnt	swale	down	MC16_IMG_13834.JPG
CAM16	Ant	21/09/2016	19:55:00	21-09-2016 19:55:00	unburnt	swale	down	MC16_IMG_13170.JPG
CAM16	Ant	21/09/2016	21:10:00	21-09-2016 21:10:00	unburnt	swale	down	MC16_IMG_13155.JPG
CAM16	Ant	23/09/2016	0:35:00	23-09-2016 00:35:00	unburnt	swale	down	MC16_IMG_12968.JPG
CAM16	Ant	23/09/2016	19:25:00	23-09-2016 19:25:00	unburnt	swale	down	MC16_IMG_12886.JPG
CAM16	Ant	25/09/2016	19:40:00	25-09-2016 19:40:00	unburnt	swale	down	MC16_IMG_12592.JPG
CAM16	Ant	25/09/2016	21:40:00	25-09-2016 21:40:00	unburnt	swale	down	MC16_IMG_12568.JPG
CAM16	Ant	26/09/2016	2:40:00	26-09-2016 02:40:00	unburnt	swale	down	MC16_IMG_12508.JPG
CAM16	Ant	26/09/2016	4:00:00	26-09-2016 04:00:00	unburnt	swale	down	MC16_IMG_12492.JPG
CAM16	Ant	26/09/2016	19:05:00	26-09-2016 19:05:00	unburnt	swale	down	MC16_IMG_12455.JPG
CAM16	Ant	26/09/2016	19:25:00	26-09-2016 19:25:00	unburnt	swale	down	MC16_IMG_12451.JPG
CAM16	Ant	26/09/2016	20:10:00	26-09-2016 20:10:00	unburnt	swale	down	MC16_IMG_12442.JPG
CAM16	Ant	26/09/2016	22:15:00	26-09-2016 22:15:00	unburnt	swale	down	MC16_IMG_12417.JPG
CAM16	Ant	4/10/2016	23:10:00	04-10-2016 23:10:00	unburnt	swale	down	MC16_IMG_11251.JPG
CAM16	Ant	9/10/2016	23:55:00	09-10-2016 23:55:00	unburnt	swale	down	MC16_IMG_10516.JPG
CAM16	Ant	10/10/2016	1:30:00	10-10-2016 01:30:00	unburnt	swale	down	MC16_IMG_10497.JPG
CAM17	Lycosid	12/07/2016	0:25:00	12-07-2016 00:25:00	unburnt	swale	angle	MC17_IMG_9308.JPG
CAM17	Ant	9/07/2016	23:25:00	09-07-2016 23:25:00	unburnt	swale	angle	MC17_IMG_9626.JPG
CAM17	Ant	11/07/2016	0:35:00	11-07-2016 00:35:00	unburnt	swale	angle	MC17_IMG_9462.JPG
CAM17	Ant	11/07/2016	3:35:00	11-07-2016 03:35:00	unburnt	swale	angle	MC17_IMG_9423.JPG
CAM17	Ant	11/07/2016	3:50:00	11-07-2016 03:50:00	unburnt	swale	angle	MC17_IMG_9420.JPG
CAM17	Ant	11/07/2016	19:25:00	11-07-2016 19:25:00	unburnt	swale	angle	MC17_IMG_9371.JPG
CAM17	Ant	11/07/2016	19:35:00	11-07-2016 19:35:00	unburnt	swale	angle	MC17_IMG_9369.JPG
CAM17	Ant	11/07/2016	20:30:00	11-07-2016 20:30:00	unburnt	swale	angle	MC17_IMG_9356.JPG
CAM17	Ant	11/07/2016	22:30:00	11-07-2016 22:30:00	unburnt	swale	angle	MC17_IMG_9331.JPG
CAM17	Ant	20/07/2016	21:35:00	20-07-2016 21:35:00	unburnt	swale	angle	MC17_IMG_8008.JPG
CAM17	Ant	20/07/2016	22:00:00	20-07-2016 22:00:00	unburnt	swale	angle	MC17_IMG_8003.JPG
CAM17	Ant	20/07/2016	22:35:00	20-07-2016 22:35:00	unburnt	swale	angle	MC17_IMG_7996.JPG
CAM17	Ant	20/07/2016	22:55:00	20-07-2016 22:55:00	unburnt	swale	angle	MC17_IMG_7991.JPG
CAM17	Ant	20/07/2016	23:00:00	20-07-2016 23:00:00	unburnt	swale	angle	MC17_IMG_7990.JPG
CAM17	Ant	21/07/2016	1:00:00	21-07-2016 01:00:00	unburnt	swale	angle	MC17_IMG_7966.JPG
CAM17	Ant	22/07/2016	19:40:00	22-07-2016 19:40:00	unburnt	swale	angle	MC17_IMG_7736.JPG
CAM17	Ant	22/07/2016	19:50:00	22-07-2016 19:50:00	unburnt	swale	angle	MC17_IMG_7734.JPG
CAM17	Ant	22/07/2016	21:25:00	22-07-2016 21:25:00	unburnt	swale	angle	MC17_IMG_7714.JPG
CAM17	Ant	22/07/2016	21:45:00	22-07-2016 21:45:00	unburnt	swale	angle	MC17_IMG_7710.JPG
CAM17	Ant	22/07/2016	22:10:00	22-07-2016 22:10:00	unburnt	swale	angle	MC17_IMG_7705.JPG
CAM17	Ant	22/07/2016	22:25:00	22-07-2016 22:25:00	unburnt	swale	angle	MC17_IMG_7702.JPG
CAM17	Ant	26/07/2016	1:50:00	26-07-2016 01:50:00	unburnt	swale	angle	MC17_IMG_7210.JPG
CAM17	Ant	27/08/2016	20:55:00	27-08-2016 20:55:00	unburnt	swale	angle	MC17_IMG_2310.JPG
CAM17	Ant	27/08/2016	21:00:00	27-08-2016 21:00:00	unburnt	swale	angle	MC17_IMG_2309.JPG
CAM17	Ant	28/08/2016	19:10:00	28-08-2016 19:10:00	unburnt	swale	angle	MC17_IMG_2185.JPG
CAM17	Ant	28/08/2016	19:20:00	28-08-2016 19:20:00	unburnt	swale	angle	MC17_IMG_2183.JPG
CAM17	Ant	28/08/2016	19:35:00	28-08-2016 19:35:00	unburnt	swale	angle	MC17_IMG_2180.JPG
CAM17	Ant	4/09/2016	0:20:00	04-09-2016 00:20:00	unburnt	swale	angle	MC17_IMG_1247.JPG
CAM17	Ant	8/09/2016	0:40:00	08-09-2016 00:40:00	unburnt	swale	angle	MC17_IMG_0645.JPG
CAM17	Ant	12/09/2016	21:20:00	12-09-2016 21:20:00	unburnt	swale	angle	MC17_IMG_15439.JPG
CAM17	Ant	12/09/2016	21:25:00	12-09-2016 21:25:00	unburnt	swale	angle	MC17_IMG_15438.JPG
CAM17	Ant	12/09/2016	21:30:00	12-09-2016 21:30:00	unburnt	swale	angle	MC17_IMG_15437.JPG
CAM17	Ant	12/09/2016	21:35:00	12-09-2016 21:35:00	unburnt	swale	angle	MC17_IMG_15436.JPG
CAM17	Ant	12/09/2016	21:40:00	12-09-2016 21:40:00	unburnt	swale	angle	MC17_IMG_15435.JPG
CAM17	Ant	12/09/2016	21:45:00	12-09-2016 21:45:00	unburnt	swale	angle	MC17_IMG_15434.JPG
CAM17	Ant	12/09/2016	21:50:00	12-09-2016 21:50:00	unburnt	swale	angle	MC17_IMG_15433.JPG
CAM17	Ant	12/09/2016	21:55:00	12-09-2016 21:55:00	unburnt	swale	angle	MC17_IMG_15432.JPG
CAM17	Ant	12/09/2016	22:00:00	12-09-2016 22:00:00	unburnt	swale	angle	MC17_IMG_15431.JPG
CAM17	Ant	12/09/2016	22:05:00	12-09-2016 22:05:00	unburnt	swale	angle	MC17_IMG_15430.JPG
CAM17	Ant	12/09/2016	22:20:00	12-09-2016 22:20:00	unburnt	swale	angle	MC17_IMG_15426.JPG
CAM17	Ant	12/09/2016	22:25:00	12-09-2016 22:25:00	unburnt	swale	angle	MC17_IMG_15425.JPG
CAM17	Ant	12/09/2016	22:30:00	12-09-2016 22:30:00	unburnt	swale	angle	MC17_IMG_15424.JPG
CAM17	Ant	12/09/2016	22:35:00	12-09-2016 22:35:00	unburnt	swale	angle	MC17_IMG_15423.JPG
CAM17	Ant	12/09/2016	22:40:00	12-09-2016 22:40:00	unburnt	swale	angle	MC17_IMG_15422.JPG
CAM17	Ant	12/09/2016	22:45:00	12-09-2016 22:45:00	unburnt	swale	angle	MC17_IMG_15421.JPG
CAM17	Ant	12/09/2016	22:50:00	12-09-2016 22:50:00	unburnt	swale	angle	MC17_IMG_15420.JPG
CAM17	Ant	12/09/2016	22:55:00	12-09-2016 22:55:00	unburnt	swale	angle	MC17_IMG_15419.JPG
CAM17	Ant	12/09/2016	23:00:00	12-09-2016 23:00:00	unburnt	swale	angle	MC17_IMG_15418.JPG
CAM17	Ant	12/09/2016	23:05:00	12-09-2016 23:05:00	unburnt	swale	angle	MC17_IMG_15417.JPG
CAM17	Ant	12/09/2016	23:10:00	12-09-2016 23:10:00	unburnt	swale	angle	MC17_IMG_15416.JPG
CAM17	Ant	12/09/2016	23:15:00	12-09-2016 23:15:00	unburnt	swale	angle	MC17_IMG_15415.JPG
CAM17	Ant	12/09/2016	23:20:00	12-09-2016 23:20:00	unburnt	swale	angle	MC17_IMG_15414.JPG
CAM17	Ant	12/09/2016	23:25:00	12-09-2016 23:25:00	unburnt	swale	angle	MC17_IMG_15413.JPG
CAM17	Ant	12/09/2016	23:30:00	12-09-2016 23:30:00	unburnt	swale	angle	MC17_IMG_15412.JPG
CAM17	Ant	12/09/2016	23:35:00	12-09-2016 23:35:00	unburnt	swale	angle	MC17_IMG_15411.JPG
CAM17	Ant	12/09/2016	23:40:00	12-09-2016 23:40:00	unburnt	swale	angle	MC17_IMG_15410.JPG
CAM17	Ant	12/09/2016	23:45:00	12-09-2016 23:45:00	unburnt	swale	angle	MC17_IMG_15409.JPG
CAM17	Ant	12/09/2016	23:50:00	12-09-2016 23:50:00	unburnt	swale	angle	MC17_IMG_15408.JPG
CAM17	Ant	4/10/2016	1:15:00	04-10-2016 01:15:00	unburnt	swale	angle	MC17_IMG_12296.JPG
CAM17	Beetle	19/07/2016	1:30:00	19-07-2016 01:30:00	unburnt	swale	angle	MC17_IMG_8260.JPG
CAM17	Beetle	23/07/2016	19:05:00	23-07-2016 19:05:00	unburnt	swale	angle	MC17_IMG_7591.JPG
CAM17	Beetle	23/07/2016	19:10:00	23-07-2016 19:10:00	unburnt	swale	angle	MC17_IMG_7590.JPG
CAM17	Beetle	9/08/2016	21:30:00	09-08-2016 21:30:00	unburnt	swale	angle	MC17_IMG_5000.JPG
CAM17	Beetle	9/08/2016	21:45:00	09-08-2016 21:45:00	unburnt	swale	angle	MC17_IMG_4997.JPG
CAM17	Beetle	9/08/2016	22:10:00	09-08-2016 22:10:00	unburnt	swale	angle	MC17_IMG_4992.JPG
CAM17	Beetle	10/08/2016	0:25:00	10-08-2016 00:25:00	unburnt	swale	angle	MC17_IMG_4965.JPG
CAM17	Beetle	10/08/2016	0:55:00	10-08-2016 00:55:00	unburnt	swale	angle	MC17_IMG_4959.JPG
CAM17	Beetle	10/08/2016	1:25:00	10-08-2016 01:25:00	unburnt	swale	angle	MC17_IMG_4953.JPG
CAM17	Beetle	10/08/2016	5:05:00	10-08-2016 05:05:00	unburnt	swale	angle	MC17_IMG_4909.JPG
CAM17	Beetle	10/08/2016	20:10:00	10-08-2016 20:10:00	unburnt	swale	angle	MC17_IMG_4870.JPG
CAM17	Beetle	10/08/2016	20:25:00	10-08-2016 20:25:00	unburnt	swale	angle	MC17_IMG_4867.JPG
CAM17	Beetle	10/08/2016	20:35:00	10-08-2016 20:35:00	unburnt	swale	angle	MC17_IMG_4865.JPG
CAM17	Beetle	10/08/2016	22:40:00	10-08-2016 22:40:00	unburnt	swale	angle	MC17_IMG_4840.JPG
CAM17	Beetle	10/08/2016	23:15:00	10-08-2016 23:15:00	unburnt	swale	angle	MC17_IMG_4833.JPG
CAM17	Beetle	11/08/2016	19:20:00	11-08-2016 19:20:00	unburnt	swale	angle	MC17_IMG_4736.JPG
CAM17	Beetle	12/08/2016	19:00:00	12-08-2016 19:00:00	unburnt	swale	angle	MC17_IMG_4596.JPG
CAM17	Beetle	12/08/2016	19:45:00	12-08-2016 19:45:00	unburnt	swale	angle	MC17_IMG_4586.JPG
CAM17	Beetle	12/08/2016	19:50:00	12-08-2016 19:50:00	unburnt	swale	angle	MC17_IMG_4585.JPG
CAM17	Beetle	12/08/2016	20:00:00	12-08-2016 20:00:00	unburnt	swale	angle	MC17_IMG_4583.JPG
CAM17	Beetle	13/08/2016	4:00:00	13-08-2016 04:00:00	unburnt	swale	angle	MC17_IMG_4487.JPG
CAM17	Beetle	14/08/2016	21:10:00	14-08-2016 21:10:00	unburnt	swale	angle	MC17_IMG_4276.JPG
CAM17	Beetle	16/08/2016	3:50:00	16-08-2016 03:50:00	unburnt	swale	angle	MC17_IMG_4039.JPG
CAM17	Beetle	16/08/2016	21:15:00	16-08-2016 21:15:00	unburnt	swale	angle	MC17_IMG_3969.JPG
CAM17	Beetle	16/08/2016	22:35:00	16-08-2016 22:35:00	unburnt	swale	angle	MC17_IMG_3953.JPG
CAM17	Beetle	16/08/2016	23:45:00	16-08-2016 23:45:00	unburnt	swale	angle	MC17_IMG_3932.JPG
CAM17	Beetle	17/08/2016	2:30:00	17-08-2016 02:30:00	unburnt	swale	angle	MC17_IMG_3897.JPG
CAM17	Beetle	17/08/2016	3:05:00	17-08-2016 03:05:00	unburnt	swale	angle	MC17_IMG_3890.JPG
CAM17	Beetle	17/08/2016	5:00:00	17-08-2016 05:00:00	unburnt	swale	angle	MC17_IMG_3867.JPG
CAM17	Beetle	17/08/2016	6:30:00	17-08-2016 06:30:00	unburnt	swale	angle	MC17_IMG_3849.JPG
CAM17	Beetle	18/08/2016	2:35:00	18-08-2016 02:35:00	unburnt	swale	angle	MC17_IMG_3752.JPG
CAM17	Beetle	18/08/2016	3:10:00	18-08-2016 03:10:00	unburnt	swale	angle	MC17_IMG_3745.JPG
CAM17	Beetle	18/08/2016	19:40:00	18-08-2016 19:40:00	unburnt	swale	angle	MC17_IMG_3691.JPG
CAM17	Beetle	18/08/2016	21:40:00	18-08-2016 21:40:00	unburnt	swale	angle	MC17_IMG_3667.JPG
CAM17	Beetle	18/08/2016	22:35:00	18-08-2016 22:35:00	unburnt	swale	angle	MC17_IMG_3656.JPG
CAM17	Beetle	19/08/2016	21:03:38	19-08-2016 21:03:38	unburnt	swale	angle	MC17_IMG_3516.JPG
CAM17	Beetle	26/08/2016	1:25:00	26-08-2016 01:25:00	unburnt	swale	angle	MC17_IMG_2547.JPG
CAM17	Beetle	26/08/2016	1:30:00	26-08-2016 01:30:00	unburnt	swale	angle	MC17_IMG_2546.JPG
CAM17	Beetle	26/08/2016	2:20:00	26-08-2016 02:20:00	unburnt	swale	angle	MC17_IMG_2536.JPG
CAM17	Beetle	26/08/2016	4:50:00	26-08-2016 04:50:00	unburnt	swale	angle	MC17_IMG_2506.JPG
CAM17	Beetle	28/08/2016	22:00:00	28-08-2016 22:00:00	unburnt	swale	angle	MC17_IMG_2151.JPG
CAM17	Beetle	28/08/2016	22:15:00	28-08-2016 22:15:00	unburnt	swale	angle	MC17_IMG_2148.JPG
CAM17	Beetle	5/09/2016	19:05:00	05-09-2016 19:05:00	unburnt	swale	angle	MC17_IMG_1020.JPG
CAM17	Beetle	5/09/2016	19:35:00	05-09-2016 19:35:00	unburnt	swale	angle	MC17_IMG_1014.JPG
CAM17	Beetle	8/09/2016	21:55:00	08-09-2016 21:55:00	unburnt	swale	angle	MC17_IMG_0532.JPG
CAM17	Beetle	9/09/2016	4:20:00	09-09-2016 04:20:00	unburnt	swale	angle	MC17_IMG_0455.JPG
CAM17	Beetle	9/09/2016	22:30:00	09-09-2016 22:30:00	unburnt	swale	angle	MC17_IMG_0381.JPG
CAM17	Beetle	9/09/2016	22:35:00	09-09-2016 22:35:00	unburnt	swale	angle	MC17_IMG_0380.JPG
CAM17	Beetle	10/09/2016	4:35:00	10-09-2016 04:35:00	unburnt	swale	angle	MC17_IMG_0308.JPG
CAM17	Beetle	12/09/2016	5:30:00	12-09-2016 05:30:00	unburnt	swale	angle	MC17_IMG_15486.JPG
CAM17	Beetle	12/09/2016	5:35:00	12-09-2016 05:35:00	unburnt	swale	angle	MC17_IMG_15485.JPG
CAM17	Beetle	27/09/2016	3:25:00	27-09-2016 03:25:00	unburnt	swale	angle	MC17_IMG_13292.JPG
CAM17	Beetle	1/10/2016	20:35:00	01-10-2016 20:35:00	unburnt	swale	angle	MC17_IMG_12644.JPG
CAM17	Beetle	3/10/2016	20:30:00	03-10-2016 20:30:00	unburnt	swale	angle	MC17_IMG_12356.JPG
CAM17	Beetle	3/10/2016	20:35:00	03-10-2016 20:35:00	unburnt	swale	angle	MC17_IMG_12355.JPG
CAM17	Beetle	8/10/2016	20:20:00	08-10-2016 20:20:00	unburnt	swale	angle	MC17_IMG_11619.JPG
CAM17	Beetle	10/10/2016	1:20:00	10-10-2016 01:20:00	unburnt	swale	angle	MC17_IMG_11415.JPG
CAM17	Moth	10/07/2016	19:20:00	10-07-2016 19:20:00	unburnt	swale	angle	MC17_IMG_9526.JPG
CAM17	Moth	13/09/2016	0:35:00	13-09-2016 00:35:00	unburnt	swale	angle	MC17_IMG_15399.JPG
CAM17	Moth	23/09/2016	18:59:01	23-09-2016 18:59:01	unburnt	swale	angle	MC17_IMG_13837.JPG
CAM18	Lycosid	14/07/2016	19:45:00	14-07-2016 19:45:00	unburnt	swale	vertical	MC18_IMG_8899.JPG
CAM18	Lycosid	14/07/2016	22:30:00	14-07-2016 22:30:00	unburnt	swale	vertical	MC18_IMG_8865.JPG
CAM18	Lycosid	11/09/2016	20:15:00	11-09-2016 20:15:00	unburnt	swale	vertical	MC18_IMG_0323.JPG
CAM18	Lycosid	25/09/2016	20:55:00	25-09-2016 20:55:00	unburnt	swale	vertical	MC18_IMG_12637.JPG
CAM18	Ant	7/07/2016	20:40:00	07-07-2016 20:40:00	unburnt	swale	down	MC18_IMG_9973.JPG
CAM18	Ant	7/07/2016	20:45:00	07-07-2016 20:45:00	unburnt	swale	down	MC18_IMG_9972.JPG
CAM18	Ant	8/07/2016	2:30:00	08-07-2016 02:30:00	unburnt	swale	down	MC18_IMG_9895.JPG
CAM18	Ant	8/07/2016	2:35:00	08-07-2016 02:35:00	unburnt	swale	down	MC18_IMG_9894.JPG
CAM18	Ant	8/07/2016	2:40:00	08-07-2016 02:40:00	unburnt	swale	down	MC18_IMG_9893.JPG
CAM18	Ant	8/07/2016	2:40:22	08-07-2016 02:40:22	unburnt	swale	down	MC18_IMG_9892.JPG
CAM18	Ant	3/09/2016	19:45:00	03-09-2016 19:45:00	unburnt	swale	down	MC18_IMG_1488.JPG
CAM18	Beetle	4/08/2016	19:45:00	04-08-2016 19:45:00	unburnt	swale	down	MC18_IMG_5834.JPG
CAM19	Lycosid	10/07/2016	23:15:00	10-07-2016 23:15:00	unburnt	crest	vertical	MC19_IMG_9512.JPG
CAM19	Lycosid	17/08/2016	20:30:00	17-08-2016 20:30:00	unburnt	crest	vertical	MC19_IMG_4044.JPG
CAM19	Lycosid	4/10/2016	20:50:00	04-10-2016 20:50:00	unburnt	crest	vertical	MC19_IMG_21006.JPG
CAM19	Ant	8/07/2016	3:05:00	08-07-2016 03:05:00	unburnt	crest	down	MC19_IMG_9898.JPG
CAM19	Ant	14/07/2016	22:05:00	14-07-2016 22:05:00	unburnt	crest	down	MC19_IMG_8948.JPG
CAM19	Ant	15/07/2016	20:50:00	15-07-2016 20:50:00	unburnt	crest	down	MC19_IMG_8811.JPG
CAM19	Ant	15/07/2016	20:55:00	15-07-2016 20:55:00	unburnt	crest	down	MC19_IMG_8810.JPG
CAM19	Ant	16/07/2016	20:20:00	16-07-2016 20:20:00	unburnt	crest	down	MC19_IMG_8673.JPG
CAM19	Ant	19/07/2016	5:35:00	19-07-2016 05:35:00	unburnt	crest	down	MC19_IMG_8271.JPG
CAM19	Ant	19/07/2016	5:40:00	19-07-2016 05:40:00	unburnt	crest	down	MC19_IMG_8270.JPG
CAM19	Ant	19/07/2016	5:45:00	19-07-2016 05:45:00	unburnt	crest	down	MC19_IMG_8269.JPG
CAM19	Ant	7/08/2016	22:25:00	07-08-2016 22:25:00	unburnt	crest	down	MC19_IMG_5467.JPG
CAM19	Ant	17/08/2016	1:25:00	17-08-2016 01:25:00	unburnt	crest	down	MC19_IMG_4131.JPG
CAM19	Ant	17/08/2016	4:45:00	17-08-2016 04:45:00	unburnt	crest	down	MC19_IMG_4091.JPG
CAM19	Ant	9/09/2016	5:35:00	09-09-2016 05:35:00	unburnt	crest	down	MC19_IMG_0033.JPG
CAM19	Ant	10/09/2016	0:20:00	10-09-2016 00:20:00	unburnt	crest	down	MC19_IMG_10936.JPG
CAM19	Ant	10/09/2016	0:25:00	10-09-2016 00:25:00	unburnt	crest	down	MC19_IMG_10935.JPG
CAM19	Ant	10/09/2016	1:15:00	10-09-2016 01:15:00	unburnt	crest	down	MC19_IMG_10925.JPG
CAM19	Ant	11/09/2016	22:40:00	11-09-2016 22:40:00	unburnt	crest	down	MC19_IMG_25309.JPG
CAM19	Ant	12/09/2016	4:40:00	12-09-2016 04:40:00	unburnt	crest	down	MC19_IMG_25235.JPG
CAM19	Ant	29/09/2016	4:15:00	29-09-2016 04:15:00	unburnt	crest	down	MC19_IMG_22230.JPG
CAM19	Ant	29/09/2016	4:20:00	29-09-2016 04:20:00	unburnt	crest	down	MC19_IMG_22229.JPG
CAM19	Ant	2/10/2016	22:30:00	02-10-2016 22:30:00	unburnt	crest	down	MC19_IMG_21574.JPG
CAM19	Beetle	19/07/2016	20:40:00	19-07-2016 20:40:00	unburnt	crest	down	MC19_IMG_8233.JPG
CAM19	Beetle	5/08/2016	0:00:00	05-08-2016 00:00:00	unburnt	crest	down	MC19_IMG_5880.JPG
CAM19	Beetle	9/09/2016	4:27:47	09-09-2016 04:27:47	unburnt	crest	down	MC19_IMG_0047.JPG
CAM19	Beetle	9/09/2016	21:25:55	09-09-2016 21:25:55	unburnt	crest	down	MC19_IMG_10972.JPG
CAM19	Beetle	19/09/2016	22:10:00	19-09-2016 22:10:00	unburnt	crest	down	MC19_IMG_24074.JPG
CAM20	Lycosid	22/07/2016	20:05:00	22-07-2016 20:05:00	unburnt	crest	angle	MC20_IMG_7814.JPG
CAM20	Lycosid	19/08/2016	0:15:00	19-08-2016 00:15:00	unburnt	crest	angle	MC20_IMG_3866.JPG
CAM20	Lycosid	19/08/2016	0:35:00	19-08-2016 00:35:00	unburnt	crest	angle	MC20_IMG_3862.JPG
CAM20	Lycosid	19/08/2016	5:15:00	19-08-2016 05:15:00	unburnt	crest	angle	MC20_IMG_3806.JPG
CAM20	Lycosid	19/08/2016	20:45:00	19-08-2016 20:45:00	unburnt	crest	angle	MC20_IMG_3764.JPG
CAM20	Lycosid	27/08/2016	4:25:00	27-08-2016 04:25:00	unburnt	crest	angle	MC20_IMG_2663.JPG
CAM20	Lycosid	30/08/2016	20:40:00	30-08-2016 20:40:00	unburnt	crest	angle	MC20_IMG_2178.JPG
CAM20	Lycosid	3/09/2016	20:25:00	03-09-2016 20:25:00	unburnt	crest	angle	MC20_IMG_1602.JPG
CAM20	Lycosid	9/09/2016	1:55:00	09-09-2016 01:55:00	unburnt	crest	angle	MC20_IMG_0813.JPG
CAM20	Lycosid	7/10/2016	19:30:00	07-10-2016 19:30:00	unburnt	crest	angle	MC20_IMG_12158.JPG
CAM20	Lycosid	8/10/2016	20:55:00	08-10-2016 20:55:00	unburnt	crest	angle	MC20_IMG_11995.JPG
CAM20	Beetle	22/08/2016	19:05:00	22-08-2016 19:05:00	unburnt	crest	angle	MC20_IMG_3352.JPG
CAM20	Beetle	22/08/2016	19:10:00	22-08-2016 19:10:00	unburnt	crest	angle	MC20_IMG_3351.JPG
CAM20	Beetle	7/09/2016	19:10:00	07-09-2016 19:10:00	unburnt	crest	angle	MC20_IMG_1038.JPG
CAM20	Beetle	15/09/2016	19:45:00	15-09-2016 19:45:00	unburnt	crest	angle	MC20_IMG_15341.JPG
CAM20	Beetle	16/09/2016	21:05:00	16-09-2016 21:05:00	unburnt	crest	angle	MC20_IMG_15179.JPG
CAM20	Beetle	22/09/2016	20:45:00	22-09-2016 20:45:00	unburnt	crest	angle	MC20_IMG_14315.JPG
CAM20	Beetle	23/09/2016	0:40:00	23-09-2016 00:40:00	unburnt	crest	angle	MC20_IMG_14268.JPG
CAM20	Beetle	23/09/2016	0:45:00	23-09-2016 00:45:00	unburnt	crest	angle	MC20_IMG_14267.JPG
CAM20	Beetle	24/09/2016	1:55:00	24-09-2016 01:55:00	unburnt	crest	angle	MC20_IMG_14108.JPG
CAM20	Beetle	24/09/2016	2:00:00	24-09-2016 02:00:00	unburnt	crest	angle	MC20_IMG_14107.JPG
CAM20	Beetle	24/09/2016	2:05:00	24-09-2016 02:05:00	unburnt	crest	angle	MC20_IMG_14106.JPG
CAM20	Beetle	24/09/2016	2:10:00	24-09-2016 02:10:00	unburnt	crest	angle	MC20_IMG_14105.JPG
CAM20	Beetle	24/09/2016	2:15:00	24-09-2016 02:15:00	unburnt	crest	angle	MC20_IMG_14104.JPG
CAM20	Beetle	24/09/2016	2:20:00	24-09-2016 02:20:00	unburnt	crest	angle	MC20_IMG_14103.JPG
CAM20	Beetle	24/09/2016	2:25:00	24-09-2016 02:25:00	unburnt	crest	angle	MC20_IMG_14102.JPG
CAM20	Beetle	24/09/2016	2:30:00	24-09-2016 02:30:00	unburnt	crest	angle	MC20_IMG_14101.JPG
CAM20	Beetle	24/09/2016	2:35:00	24-09-2016 02:35:00	unburnt	crest	angle	MC20_IMG_14100.JPG
CAM20	Beetle	24/09/2016	2:40:00	24-09-2016 02:40:00	unburnt	crest	angle	MC20_IMG_14099.JPG
CAM20	Beetle	24/09/2016	2:45:00	24-09-2016 02:45:00	unburnt	crest	angle	MC20_IMG_14098.JPG
CAM20	Beetle	24/09/2016	2:50:00	24-09-2016 02:50:00	unburnt	crest	angle	MC20_IMG_14097.JPG
CAM20	Beetle	24/09/2016	2:55:00	24-09-2016 02:55:00	unburnt	crest	angle	MC20_IMG_14096.JPG
CAM20	Beetle	24/09/2016	3:00:00	24-09-2016 03:00:00	unburnt	crest	angle	MC20_IMG_14095.JPG
CAM20	Beetle	24/09/2016	3:05:00	24-09-2016 03:05:00	unburnt	crest	angle	MC20_IMG_14094.JPG
CAM20	Beetle	24/09/2016	3:10:00	24-09-2016 03:10:00	unburnt	crest	angle	MC20_IMG_14093.JPG
CAM20	Beetle	24/09/2016	3:15:00	24-09-2016 03:15:00	unburnt	crest	angle	MC20_IMG_14092.JPG
CAM20	Beetle	24/09/2016	3:20:00	24-09-2016 03:20:00	unburnt	crest	angle	MC20_IMG_14091.JPG
CAM20	Beetle	24/09/2016	3:40:00	24-09-2016 03:40:00	unburnt	crest	angle	MC20_IMG_14087.JPG
CAM20	Beetle	24/09/2016	3:45:00	24-09-2016 03:45:00	unburnt	crest	angle	MC20_IMG_14086.JPG
CAM20	Beetle	24/09/2016	3:50:00	24-09-2016 03:50:00	unburnt	crest	angle	MC20_IMG_14085.JPG
CAM20	Beetle	24/09/2016	3:55:00	24-09-2016 03:55:00	unburnt	crest	angle	MC20_IMG_14084.JPG
CAM20	Beetle	7/10/2016	2:50:00	07-10-2016 02:50:00	unburnt	crest	angle	MC20_IMG_12215.JPG
CAM20	Beetle	7/10/2016	5:45:00	07-10-2016 05:45:00	unburnt	crest	angle	MC20_IMG_12180.JPG
CAM20	Grasshopper	13/09/2016	20:15:00	13-09-2016 20:15:00	unburnt	crest	angle	MC20_IMG_0158.JPG
CAM20	Moth	16/08/2016	19:15:00	16-08-2016 19:15:00	unburnt	crest	angle	MC20_IMG_4214.JPG
CAM20	Moth	17/08/2016	3:15:00	17-08-2016 03:15:00	unburnt	crest	angle	MC20_IMG_4118.JPG
CAM20	Moth	21/08/2016	19:00:00	21-08-2016 19:00:00	unburnt	crest	angle	MC20_IMG_3497.JPG
CAM20	Moth	23/08/2016	6:45:00	23-08-2016 06:45:00	unburnt	crest	angle	MC20_IMG_3212.JPG
CAM20	Moth	23/08/2016	19:25:00	23-08-2016 19:25:00	unburnt	crest	angle	MC20_IMG_3204.JPG
CAM20	Moth	31/08/2016	23:20:00	31-08-2016 23:20:00	unburnt	crest	angle	MC20_IMG_2001.JPG
CAM20	Moth	2/09/2016	4:25:00	02-09-2016 04:25:00	unburnt	crest	angle	MC20_IMG_1796.JPG
CAM20	Moth	9/09/2016	19:05:00	09-09-2016 19:05:00	unburnt	crest	angle	MC20_IMG_0751.JPG
CAM20	Moth	9/09/2016	19:15:00	09-09-2016 19:15:00	unburnt	crest	angle	MC20_IMG_0749.JPG
CAM20	Moth	12/09/2016	23:30:00	12-09-2016 23:30:00	unburnt	crest	angle	MC20_IMG_0265.JPG
CAM20	Moth	13/09/2016	2:15:00	13-09-2016 02:15:00	unburnt	crest	angle	MC20_IMG_0232.JPG
CAM20	Moth	25/09/2016	19:15:00	25-09-2016 19:15:00	unburnt	crest	angle	MC20_IMG_13899.JPG
CAM20	Moth	26/09/2016	0:25:00	26-09-2016 00:25:00	unburnt	crest	angle	MC20_IMG_13837.JPG
CAM20	Moth	4/10/2016	19:40:00	04-10-2016 19:40:00	unburnt	crest	angle	MC20_IMG_12590.JPG
CAM20	Moth	6/10/2016	19:25:00	06-10-2016 19:25:00	unburnt	crest	angle	MC20_IMG_12304.JPG
CAM20	Moth	8/10/2016	0:50:00	08-10-2016 00:50:00	unburnt	crest	angle	MC20_IMG_12093.JPG
CAM20	Moth	10/10/2016	2:30:00	10-10-2016 02:30:00	unburnt	crest	angle	MC20_IMG_11778.JPG
CAM21	Lycosid	26/07/2016	20:20:00	26-07-2016 20:20:00	unburnt	crest	vertical	MC21_IMG_7238.JPG
CAM21	Ant	8/07/2016	19:20:00	08-07-2016 19:20:00	unburnt	crest	down	MC21_IMG_9842.JPG
CAM21	Ant	8/07/2016	19:25:00	08-07-2016 19:25:00	unburnt	crest	down	MC21_IMG_9841.JPG
CAM21	Ant	8/07/2016	19:30:00	08-07-2016 19:30:00	unburnt	crest	down	MC21_IMG_9840.JPG
CAM21	Ant	8/07/2016	21:05:00	08-07-2016 21:05:00	unburnt	crest	down	MC21_IMG_9821.JPG
CAM21	Ant	9/07/2016	19:05:00	09-07-2016 19:05:00	unburnt	crest	down	MC21_IMG_9701.JPG
CAM21	Ant	10/07/2016	20:10:00	10-07-2016 20:10:00	unburnt	crest	down	MC21_IMG_9544.JPG
CAM21	Ant	14/07/2016	23:15:00	14-07-2016 23:15:00	unburnt	crest	down	MC21_IMG_8931.JPG
CAM21	Ant	15/07/2016	1:45:00	15-07-2016 01:45:00	unburnt	crest	down	MC21_IMG_8901.JPG
CAM21	Ant	15/07/2016	19:55:00	15-07-2016 19:55:00	unburnt	crest	down	MC21_IMG_8827.JPG
CAM21	Ant	15/07/2016	20:30:00	15-07-2016 20:30:00	unburnt	crest	down	MC21_IMG_8820.JPG
CAM21	Ant	16/07/2016	23:45:00	16-07-2016 23:45:00	unburnt	crest	down	MC21_IMG_8637.JPG
CAM21	Ant	17/07/2016	19:00:00	17-07-2016 19:00:00	unburnt	crest	down	MC21_IMG_8550.JPG
CAM21	Ant	17/07/2016	22:30:00	17-07-2016 22:30:00	unburnt	crest	down	MC21_IMG_8508.JPG
CAM21	Ant	17/07/2016	22:40:00	17-07-2016 22:40:00	unburnt	crest	down	MC21_IMG_8506.JPG
CAM21	Ant	18/07/2016	6:25:00	18-07-2016 06:25:00	unburnt	crest	down	MC21_IMG_8413.JPG
CAM21	Ant	19/07/2016	23:10:00	19-07-2016 23:10:00	unburnt	crest	down	MC21_IMG_8212.JPG
CAM21	Ant	19/07/2016	23:35:00	19-07-2016 23:35:00	unburnt	crest	down	MC21_IMG_8207.JPG
CAM21	Ant	21/07/2016	21:45:00	21-07-2016 21:45:00	unburnt	crest	down	MC21_IMG_7941.JPG
CAM21	Ant	21/07/2016	21:50:00	21-07-2016 21:50:00	unburnt	crest	down	MC21_IMG_7940.JPG
CAM21	Ant	22/07/2016	1:45:00	22-07-2016 01:45:00	unburnt	crest	down	MC21_IMG_7893.JPG
CAM21	Ant	22/07/2016	2:15:00	22-07-2016 02:15:00	unburnt	crest	down	MC21_IMG_7887.JPG
CAM21	Ant	23/07/2016	0:50:00	23-07-2016 00:50:00	unburnt	crest	down	MC21_IMG_7760.JPG
CAM21	Ant	23/07/2016	1:10:00	23-07-2016 01:10:00	unburnt	crest	down	MC21_IMG_7756.JPG
CAM21	Ant	23/07/2016	1:20:00	23-07-2016 01:20:00	unburnt	crest	down	MC21_IMG_7754.JPG
CAM21	Ant	23/07/2016	1:30:00	23-07-2016 01:30:00	unburnt	crest	down	MC21_IMG_7752.JPG
CAM21	Ant	23/07/2016	1:35:00	23-07-2016 01:35:00	unburnt	crest	down	MC21_IMG_7751.JPG
CAM21	Ant	23/07/2016	2:05:00	23-07-2016 02:05:00	unburnt	crest	down	MC21_IMG_7745.JPG
CAM21	Ant	23/07/2016	2:10:00	23-07-2016 02:10:00	unburnt	crest	down	MC21_IMG_7744.JPG
CAM21	Ant	23/07/2016	2:15:00	23-07-2016 02:15:00	unburnt	crest	down	MC21_IMG_7743.JPG
CAM21	Ant	23/07/2016	2:20:00	23-07-2016 02:20:00	unburnt	crest	down	MC21_IMG_7742.JPG
CAM21	Ant	23/07/2016	2:55:00	23-07-2016 02:55:00	unburnt	crest	down	MC21_IMG_7735.JPG
CAM21	Ant	23/07/2016	22:25:00	23-07-2016 22:25:00	unburnt	crest	down	MC21_IMG_7645.JPG
CAM21	Ant	23/07/2016	22:30:00	23-07-2016 22:30:00	unburnt	crest	down	MC21_IMG_7644.JPG
CAM21	Ant	23/07/2016	22:35:00	23-07-2016 22:35:00	unburnt	crest	down	MC21_IMG_7643.JPG
CAM21	Ant	23/07/2016	22:40:00	23-07-2016 22:40:00	unburnt	crest	down	MC21_IMG_7642.JPG
CAM21	Ant	23/07/2016	23:50:00	23-07-2016 23:50:00	unburnt	crest	down	MC21_IMG_7628.JPG
CAM21	Ant	24/07/2016	1:15:00	24-07-2016 01:15:00	unburnt	crest	down	MC21_IMG_7611.JPG
CAM21	Ant	24/07/2016	1:20:00	24-07-2016 01:20:00	unburnt	crest	down	MC21_IMG_7610.JPG
CAM21	Ant	24/07/2016	2:20:00	24-07-2016 02:20:00	unburnt	crest	down	MC21_IMG_7598.JPG
CAM21	Ant	24/07/2016	2:25:00	24-07-2016 02:25:00	unburnt	crest	down	MC21_IMG_7597.JPG
CAM21	Ant	24/07/2016	2:30:00	24-07-2016 02:30:00	unburnt	crest	down	MC21_IMG_7596.JPG
CAM21	Ant	24/07/2016	2:35:00	24-07-2016 02:35:00	unburnt	crest	down	MC21_IMG_7595.JPG
CAM21	Ant	24/07/2016	2:40:00	24-07-2016 02:40:00	unburnt	crest	down	MC21_IMG_7594.JPG
CAM21	Ant	24/07/2016	5:55:00	24-07-2016 05:55:00	unburnt	crest	down	MC21_IMG_7555.JPG
CAM21	Ant	24/07/2016	21:00:00	24-07-2016 21:00:00	unburnt	crest	down	MC21_IMG_7518.JPG
CAM21	Ant	24/07/2016	23:00:00	24-07-2016 23:00:00	unburnt	crest	down	MC21_IMG_7494.JPG
CAM21	Ant	24/07/2016	23:05:00	24-07-2016 23:05:00	unburnt	crest	down	MC21_IMG_7493.JPG
CAM21	Ant	25/07/2016	19:25:00	25-07-2016 19:25:00	unburnt	crest	down	MC21_IMG_7393.JPG
CAM21	Ant	25/07/2016	19:40:00	25-07-2016 19:40:00	unburnt	crest	down	MC21_IMG_7390.JPG
CAM21	Ant	28/07/2016	19:35:00	28-07-2016 19:35:00	unburnt	crest	down	MC21_IMG_6958.JPG
CAM21	Ant	28/07/2016	19:40:00	28-07-2016 19:40:00	unburnt	crest	down	MC21_IMG_6957.JPG
CAM21	Ant	28/07/2016	19:45:00	28-07-2016 19:45:00	unburnt	crest	down	MC21_IMG_6956.JPG
CAM21	Ant	28/07/2016	21:45:00	28-07-2016 21:45:00	unburnt	crest	down	MC21_IMG_6932.JPG
CAM21	Ant	28/07/2016	22:00:00	28-07-2016 22:00:00	unburnt	crest	down	MC21_IMG_6929.JPG
CAM21	Ant	28/07/2016	22:05:00	28-07-2016 22:05:00	unburnt	crest	down	MC21_IMG_6928.JPG
CAM21	Ant	29/07/2016	2:00:00	29-07-2016 02:00:00	unburnt	crest	down	MC21_IMG_6881.JPG
CAM21	Ant	29/07/2016	19:10:00	29-07-2016 19:10:00	unburnt	crest	down	MC21_IMG_6819.JPG
CAM21	Ant	29/07/2016	19:20:00	29-07-2016 19:20:00	unburnt	crest	down	MC21_IMG_6817.JPG
CAM21	Ant	29/07/2016	19:25:00	29-07-2016 19:25:00	unburnt	crest	down	MC21_IMG_6816.JPG
CAM21	Ant	29/07/2016	20:40:00	29-07-2016 20:40:00	unburnt	crest	down	MC21_IMG_6801.JPG
CAM21	Ant	29/07/2016	22:25:00	29-07-2016 22:25:00	unburnt	crest	down	MC21_IMG_6780.JPG
CAM21	Ant	3/08/2016	4:55:00	03-08-2016 04:55:00	unburnt	crest	down	MC21_IMG_6121.JPG
CAM21	Ant	3/08/2016	5:00:00	03-08-2016 05:00:00	unburnt	crest	down	MC21_IMG_6120.JPG
CAM21	Ant	3/08/2016	5:05:00	03-08-2016 05:05:00	unburnt	crest	down	MC21_IMG_6119.JPG
CAM21	Ant	3/08/2016	5:10:00	03-08-2016 05:10:00	unburnt	crest	down	MC21_IMG_6118.JPG
CAM21	Ant	3/08/2016	5:15:00	03-08-2016 05:15:00	unburnt	crest	down	MC21_IMG_6117.JPG
CAM21	Ant	3/08/2016	5:20:00	03-08-2016 05:20:00	unburnt	crest	down	MC21_IMG_6116.JPG
CAM21	Ant	3/08/2016	5:25:00	03-08-2016 05:25:00	unburnt	crest	down	MC21_IMG_6115.JPG
CAM21	Ant	3/08/2016	5:30:00	03-08-2016 05:30:00	unburnt	crest	down	MC21_IMG_6114.JPG
CAM21	Ant	4/08/2016	4:20:00	04-08-2016 04:20:00	unburnt	crest	down	MC21_IMG_5983.JPG
CAM21	Ant	3/09/2016	19:45:00	03-09-2016 19:45:00	unburnt	crest	down	MC21_IMG_19260.JPG
CAM21	Ant	7/09/2016	19:30:00	07-09-2016 19:30:00	unburnt	crest	down	MC21_IMG_17689.JPG
CAM21	Ant	16/09/2016	20:05:00	16-09-2016 20:05:00	unburnt	crest	down	MC21_IMG_11912.JPG
CAM21	Ant	17/09/2016	1:25:00	17-09-2016 01:25:00	unburnt	crest	down	MC21_IMG_11848.JPG
CAM21	Ant	17/09/2016	1:30:00	17-09-2016 01:30:00	unburnt	crest	down	MC21_IMG_11847.JPG
CAM21	Ant	17/09/2016	1:55:00	17-09-2016 01:55:00	unburnt	crest	down	MC21_IMG_11842.JPG
CAM21	Ant	18/09/2016	19:40:00	18-09-2016 19:40:00	unburnt	crest	down	MC21_IMG_11629.JPG
CAM21	Ant	18/09/2016	21:05:00	18-09-2016 21:05:00	unburnt	crest	down	MC21_IMG_11612.JPG
CAM21	Ant	18/09/2016	22:20:00	18-09-2016 22:20:00	unburnt	crest	down	MC21_IMG_11597.JPG
CAM21	Ant	21/09/2016	22:20:00	21-09-2016 22:20:00	unburnt	crest	down	MC21_IMG_11127.JPG
CAM21	Ant	21/09/2016	23:45:00	21-09-2016 23:45:00	unburnt	crest	down	MC21_IMG_11110.JPG
CAM21	Ant	21/09/2016	23:50:00	21-09-2016 23:50:00	unburnt	crest	down	MC21_IMG_11109.JPG
CAM21	Ant	21/09/2016	23:55:00	21-09-2016 23:55:00	unburnt	crest	down	MC21_IMG_11108.JPG
CAM21	Ant	22/09/2016	0:00:00	22-09-2016 00:00:00	unburnt	crest	down	MC21_IMG_11107.JPG
CAM21	Ant	22/09/2016	19:30:00	22-09-2016 19:30:00	unburnt	crest	down	MC21_IMG_11012.JPG
CAM21	Ant	26/09/2016	5:05:00	26-09-2016 05:05:00	unburnt	crest	down	MC21_IMG_28934.JPG
CAM21	Ant	27/09/2016	22:10:00	27-09-2016 22:10:00	unburnt	crest	down	MC21_IMG_28633.JPG
CAM21	Ant	27/09/2016	22:25:00	27-09-2016 22:25:00	unburnt	crest	down	MC21_IMG_28630.JPG
CAM21	Ant	27/09/2016	23:20:00	27-09-2016 23:20:00	unburnt	crest	down	MC21_IMG_28619.JPG
CAM21	Ant	27/09/2016	23:25:00	27-09-2016 23:25:00	unburnt	crest	down	MC21_IMG_28618.JPG
CAM21	Ant	28/09/2016	2:55:00	28-09-2016 02:55:00	unburnt	crest	down	MC21_IMG_28576.JPG
CAM21	Ant	29/09/2016	22:40:00	29-09-2016 22:40:00	unburnt	crest	down	MC21_IMG_28332.JPG
CAM21	Beetle	16/07/2016	2:10:00	16-07-2016 02:10:00	unburnt	crest	down	MC21_IMG_8752.JPG
CAM21	Beetle	21/07/2016	21:55:00	21-07-2016 21:55:00	unburnt	crest	down	MC21_IMG_7939.JPG
CAM21	Beetle	21/07/2016	22:30:00	21-07-2016 22:30:00	unburnt	crest	down	MC21_IMG_7932.JPG
CAM21	Beetle	22/07/2016	21:25:00	22-07-2016 21:25:00	unburnt	crest	down	MC21_IMG_7801.JPG
CAM21	Beetle	25/07/2016	21:00:00	25-07-2016 21:00:00	unburnt	crest	down	MC21_IMG_7374.JPG
CAM21	Beetle	29/07/2016	21:15:00	29-07-2016 21:15:00	unburnt	crest	down	MC21_IMG_6794.JPG
CAM21	Beetle	10/08/2016	6:35:00	10-08-2016 06:35:00	unburnt	crest	down	MC21_IMG_5083.JPG
CAM21	Beetle	10/08/2016	22:25:00	10-08-2016 22:25:00	unburnt	crest	down	MC21_IMG_5032.JPG
CAM21	Beetle	13/08/2016	2:05:00	13-08-2016 02:05:00	unburnt	crest	down	MC21_IMG_4690.JPG
CAM21	Beetle	13/08/2016	19:20:00	13-08-2016 19:20:00	unburnt	crest	down	MC21_IMG_4625.JPG
CAM21	Beetle	14/08/2016	2:35:00	14-08-2016 02:35:00	unburnt	crest	down	MC21_IMG_4538.JPG
CAM21	Beetle	15/08/2016	4:55:00	15-08-2016 04:55:00	unburnt	crest	down	MC21_IMG_4364.JPG
CAM21	Beetle	15/08/2016	5:00:00	15-08-2016 05:00:00	unburnt	crest	down	MC21_IMG_4363.JPG
CAM21	Beetle	15/08/2016	19:00:00	15-08-2016 19:00:00	unburnt	crest	down	MC21_IMG_4339.JPG
CAM21	Beetle	16/08/2016	5:05:00	16-08-2016 05:05:00	unburnt	crest	down	MC21_IMG_4218.JPG
CAM21	Beetle	16/08/2016	20:40:00	16-08-2016 20:40:00	unburnt	crest	down	MC21_IMG_4175.JPG
CAM21	Beetle	17/08/2016	5:05:00	17-08-2016 05:05:00	unburnt	crest	down	MC21_IMG_4074.JPG
CAM21	Beetle	17/08/2016	19:05:00	17-08-2016 19:05:00	unburnt	crest	down	MC21_IMG_3598.JPG
CAM21	Beetle	18/08/2016	4:05:00	18-08-2016 04:05:00	unburnt	crest	down	MC21_IMG_3490.JPG
CAM21	Beetle	31/08/2016	3:25:00	31-08-2016 03:25:00	unburnt	crest	down	MC21_IMG_0213.JPG
CAM21	Beetle	31/08/2016	4:15:00	31-08-2016 04:15:00	unburnt	crest	down	MC21_IMG_0203.JPG
CAM21	Beetle	31/08/2016	5:30:00	31-08-2016 05:30:00	unburnt	crest	down	MC21_IMG_0188.JPG
CAM21	Beetle	31/08/2016	5:45:00	31-08-2016 05:45:00	unburnt	crest	down	MC21_IMG_0185.JPG
CAM21	Beetle	31/08/2016	6:25:00	31-08-2016 06:25:00	unburnt	crest	down	MC21_IMG_0177.JPG
CAM21	Beetle	31/08/2016	6:30:00	31-08-2016 06:30:00	unburnt	crest	down	MC21_IMG_0176.JPG
CAM21	Beetle	31/08/2016	6:35:00	31-08-2016 06:35:00	unburnt	crest	down	MC21_IMG_0175.JPG
CAM21	Beetle	3/09/2016	2:05:00	03-09-2016 02:05:00	unburnt	crest	down	MC21_IMG_19757.JPG
CAM21	Beetle	3/09/2016	2:10:00	03-09-2016 02:10:00	unburnt	crest	down	MC21_IMG_19756.JPG
CAM21	Beetle	3/09/2016	2:20:00	03-09-2016 02:20:00	unburnt	crest	down	MC21_IMG_19754.JPG
CAM21	Beetle	3/09/2016	3:10:00	03-09-2016 03:10:00	unburnt	crest	down	MC21_IMG_19744.JPG
CAM21	Beetle	4/09/2016	2:15:00	04-09-2016 02:15:00	unburnt	crest	down	MC21_IMG_19182.JPG
CAM21	Beetle	6/09/2016	22:35:00	06-09-2016 22:35:00	unburnt	crest	down	MC21_IMG_17823.JPG
CAM21	Beetle	6/09/2016	22:40:00	06-09-2016 22:40:00	unburnt	crest	down	MC21_IMG_17822.JPG
CAM21	Beetle	8/09/2016	3:05:00	08-09-2016 03:05:00	unburnt	crest	down	MC21_IMG_17598.JPG
CAM21	Beetle	8/09/2016	3:15:00	08-09-2016 03:15:00	unburnt	crest	down	MC21_IMG_17596.JPG
CAM21	Beetle	10/09/2016	4:40:00	10-09-2016 04:40:00	unburnt	crest	down	MC21_IMG_13213.JPG
CAM21	Beetle	10/09/2016	4:45:00	10-09-2016 04:45:00	unburnt	crest	down	MC21_IMG_13212.JPG
CAM21	Beetle	13/09/2016	3:10:00	13-09-2016 03:10:00	unburnt	crest	down	MC21_IMG_12747.JPG
CAM21	Beetle	14/09/2016	20:55:00	14-09-2016 20:55:00	unburnt	crest	down	MC21_IMG_12192.JPG
CAM21	Beetle	25/09/2016	4:20:00	25-09-2016 04:20:00	unburnt	crest	down	MC21_IMG_29450.JPG
CAM21	Beetle	25/09/2016	4:25:00	25-09-2016 04:25:00	unburnt	crest	down	MC21_IMG_29449.JPG
CAM21	Beetle	25/09/2016	4:30:00	25-09-2016 04:30:00	unburnt	crest	down	MC21_IMG_29448.JPG
CAM21	Beetle	26/09/2016	1:25:00	26-09-2016 01:25:00	unburnt	crest	down	MC21_IMG_28978.JPG
CAM21	Beetle	26/09/2016	20:50:00	26-09-2016 20:50:00	unburnt	crest	down	MC21_IMG_28795.JPG
CAM21	Beetle	26/09/2016	21:25:00	26-09-2016 21:25:00	unburnt	crest	down	MC21_IMG_28788.JPG
CAM21	Beetle	26/09/2016	23:55:00	26-09-2016 23:55:00	unburnt	crest	down	MC21_IMG_28758.JPG
CAM21	Beetle	27/09/2016	3:25:00	27-09-2016 03:25:00	unburnt	crest	down	MC21_IMG_28714.JPG
CAM21	Beetle	30/09/2016	20:30:00	30-09-2016 20:30:00	unburnt	crest	down	MC21_IMG_27533.JPG
CAM21	Beetle	30/09/2016	20:40:00	30-09-2016 20:40:00	unburnt	crest	down	MC21_IMG_27531.JPG
CAM21	Beetle	30/09/2016	20:45:00	30-09-2016 20:45:00	unburnt	crest	down	MC21_IMG_27530.JPG
CAM21	Beetle	30/09/2016	20:55:00	30-09-2016 20:55:00	unburnt	crest	down	MC21_IMG_27528.JPG
CAM21	Beetle	2/10/2016	4:25:00	02-10-2016 04:25:00	unburnt	crest	down	MC21_IMG_27294.JPG
CAM21	Beetle	2/10/2016	23:15:00	02-10-2016 23:15:00	unburnt	crest	down	MC21_IMG_27211.JPG
CAM21	Beetle	6/10/2016	20:05:00	06-10-2016 20:05:00	unburnt	crest	down	MC21_IMG_26292.JPG
CAM21	Beetle	7/10/2016	0:15:00	07-10-2016 00:15:00	unburnt	crest	down	MC21_IMG_26242.JPG
CAM21	Beetle	9/10/2016	21:55:00	09-10-2016 21:55:00	unburnt	crest	down	MC21_IMG_31018.JPG
CAM21	Beetle	9/10/2016	22:00:00	09-10-2016 22:00:00	unburnt	crest	down	MC21_IMG_31017.JPG
CAM21	Beetle	10/10/2016	0:35:00	10-10-2016 00:35:00	unburnt	crest	down	MC21_IMG_30986.JPG
CAM21	Spider	24/09/2016	1:35:00	24-09-2016 01:35:00	unburnt	crest	down	MC21_IMG_10788.JPG
CAM22	Lycosid	22/07/2016	22:15:00	22-07-2016 22:15:00	unburnt	crest	angle	MC22_IMG_7793.JPG
CAM22	Lycosid	24/07/2016	5:05:00	24-07-2016 05:05:00	unburnt	crest	angle	MC22_IMG_7567.JPG
CAM22	Lycosid	29/07/2016	0:35:00	29-07-2016 00:35:00	unburnt	crest	angle	MC22_IMG_6900.JPG
CAM22	Lycosid	5/08/2016	20:25:00	05-08-2016 20:25:00	unburnt	crest	angle	MC22_IMG_5766.JPG
CAM22	Lycosid	19/08/2016	19:30:00	19-08-2016 19:30:00	unburnt	crest	angle	MC22_IMG_3744.JPG
CAM22	Lycosid	24/08/2016	21:45:00	24-08-2016 21:45:00	unburnt	crest	angle	MC22_IMG_2991.JPG
CAM22	Lycosid	24/08/2016	22:00:00	24-08-2016 22:00:00	unburnt	crest	angle	MC22_IMG_2988.JPG
CAM22	Lycosid	29/08/2016	21:35:00	29-08-2016 21:35:00	unburnt	crest	angle	MC22_IMG_2256.JPG
CAM22	Lycosid	6/09/2016	23:30:00	06-09-2016 23:30:00	unburnt	crest	angle	MC22_IMG_1064.JPG
CAM22	Lycosid	7/09/2016	1:15:00	07-09-2016 01:15:00	unburnt	crest	angle	MC22_IMG_1043.JPG
CAM22	Lycosid	13/09/2016	3:40:00	13-09-2016 03:40:00	unburnt	crest	angle	MC22_IMG_0111.JPG
CAM22	Lycosid	9/10/2016	19:55:00	09-10-2016 19:55:00	unburnt	crest	angle	MC22_IMG_10703.JPG
CAM22	Ant	13/07/2016	22:10:00	13-07-2016 22:10:00	unburnt	crest	angle	MC22_IMG_9091.JPG
CAM22	Ant	22/07/2016	5:15:00	22-07-2016 05:15:00	unburnt	crest	angle	MC22_IMG_7853.JPG
CAM22	Ant	22/07/2016	19:40:00	22-07-2016 19:40:00	unburnt	crest	angle	MC22_IMG_7824.JPG
CAM22	Ant	16/08/2016	19:15:00	16-08-2016 19:15:00	unburnt	crest	angle	MC22_IMG_4182.JPG
CAM22	Ant	27/09/2016	20:15:00	27-09-2016 20:15:00	unburnt	crest	angle	MC22_IMG_12471.JPG
CAM22	Beetle	22/07/2016	2:00:00	22-07-2016 02:00:00	unburnt	crest	angle	MC22_IMG_7892.JPG
CAM22	Beetle	22/07/2016	2:05:00	22-07-2016 02:05:00	unburnt	crest	angle	MC22_IMG_7891.JPG
CAM22	Beetle	22/07/2016	2:10:00	22-07-2016 02:10:00	unburnt	crest	angle	MC22_IMG_7890.JPG
CAM22	Beetle	22/07/2016	2:15:00	22-07-2016 02:15:00	unburnt	crest	angle	MC22_IMG_7889.JPG
CAM22	Beetle	22/07/2016	2:20:00	22-07-2016 02:20:00	unburnt	crest	angle	MC22_IMG_7888.JPG
CAM22	Beetle	22/07/2016	2:25:00	22-07-2016 02:25:00	unburnt	crest	angle	MC22_IMG_7887.JPG
CAM22	Beetle	22/07/2016	2:30:00	22-07-2016 02:30:00	unburnt	crest	angle	MC22_IMG_7886.JPG
CAM22	Beetle	22/07/2016	2:35:00	22-07-2016 02:35:00	unburnt	crest	angle	MC22_IMG_7885.JPG
CAM22	Beetle	22/07/2016	2:40:00	22-07-2016 02:40:00	unburnt	crest	angle	MC22_IMG_7884.JPG
CAM22	Beetle	22/07/2016	2:45:00	22-07-2016 02:45:00	unburnt	crest	angle	MC22_IMG_7883.JPG
CAM22	Beetle	22/07/2016	2:50:00	22-07-2016 02:50:00	unburnt	crest	angle	MC22_IMG_7882.JPG
CAM22	Beetle	22/07/2016	2:55:00	22-07-2016 02:55:00	unburnt	crest	angle	MC22_IMG_7881.JPG
CAM22	Beetle	22/07/2016	3:00:00	22-07-2016 03:00:00	unburnt	crest	angle	MC22_IMG_7880.JPG
CAM22	Beetle	22/07/2016	3:05:00	22-07-2016 03:05:00	unburnt	crest	angle	MC22_IMG_7879.JPG
CAM22	Beetle	22/07/2016	3:10:00	22-07-2016 03:10:00	unburnt	crest	angle	MC22_IMG_7878.JPG
CAM22	Beetle	22/07/2016	3:15:00	22-07-2016 03:15:00	unburnt	crest	angle	MC22_IMG_7877.JPG
CAM22	Beetle	22/07/2016	3:20:00	22-07-2016 03:20:00	unburnt	crest	angle	MC22_IMG_7876.JPG
CAM22	Beetle	22/07/2016	3:25:00	22-07-2016 03:25:00	unburnt	crest	angle	MC22_IMG_7875.JPG
CAM22	Beetle	22/07/2016	3:30:00	22-07-2016 03:30:00	unburnt	crest	angle	MC22_IMG_7874.JPG
CAM22	Beetle	22/07/2016	3:35:00	22-07-2016 03:35:00	unburnt	crest	angle	MC22_IMG_7873.JPG
CAM22	Beetle	22/07/2016	3:40:00	22-07-2016 03:40:00	unburnt	crest	angle	MC22_IMG_7872.JPG
CAM22	Beetle	22/07/2016	3:45:00	22-07-2016 03:45:00	unburnt	crest	angle	MC22_IMG_7871.JPG
CAM22	Beetle	22/07/2016	3:50:00	22-07-2016 03:50:00	unburnt	crest	angle	MC22_IMG_7870.JPG
CAM22	Beetle	22/07/2016	3:55:00	22-07-2016 03:55:00	unburnt	crest	angle	MC22_IMG_7869.JPG
CAM22	Beetle	22/07/2016	4:00:00	22-07-2016 04:00:00	unburnt	crest	angle	MC22_IMG_7868.JPG
CAM22	Beetle	22/07/2016	4:05:00	22-07-2016 04:05:00	unburnt	crest	angle	MC22_IMG_7867.JPG
CAM22	Beetle	22/07/2016	4:10:00	22-07-2016 04:10:00	unburnt	crest	angle	MC22_IMG_7866.JPG
CAM22	Beetle	22/07/2016	4:15:00	22-07-2016 04:15:00	unburnt	crest	angle	MC22_IMG_7865.JPG
CAM22	Beetle	25/07/2016	0:20:00	25-07-2016 00:20:00	unburnt	crest	angle	MC22_IMG_7480.JPG
CAM22	Beetle	21/08/2016	22:35:00	21-08-2016 22:35:00	unburnt	crest	angle	MC22_IMG_3417.JPG
CAM22	Beetle	29/08/2016	20:30:00	29-08-2016 20:30:00	unburnt	crest	angle	MC22_IMG_2269.JPG
CAM22	Beetle	8/09/2016	0:25:00	08-09-2016 00:25:00	unburnt	crest	angle	MC22_IMG_0893.JPG
CAM22	Beetle	8/09/2016	0:30:00	08-09-2016 00:30:00	unburnt	crest	angle	MC22_IMG_0892.JPG
CAM22	Beetle	8/09/2016	0:35:00	08-09-2016 00:35:00	unburnt	crest	angle	MC22_IMG_0891.JPG
CAM22	Beetle	8/09/2016	0:40:00	08-09-2016 00:40:00	unburnt	crest	angle	MC22_IMG_0890.JPG
CAM22	Beetle	8/09/2016	0:45:00	08-09-2016 00:45:00	unburnt	crest	angle	MC22_IMG_0889.JPG
CAM22	Beetle	8/09/2016	0:50:00	08-09-2016 00:50:00	unburnt	crest	angle	MC22_IMG_0888.JPG
CAM22	Beetle	8/09/2016	0:55:00	08-09-2016 00:55:00	unburnt	crest	angle	MC22_IMG_0887.JPG
CAM22	Beetle	8/09/2016	1:00:00	08-09-2016 01:00:00	unburnt	crest	angle	MC22_IMG_0886.JPG
CAM22	Beetle	8/09/2016	1:05:00	08-09-2016 01:05:00	unburnt	crest	angle	MC22_IMG_0885.JPG
CAM22	Beetle	8/09/2016	1:10:00	08-09-2016 01:10:00	unburnt	crest	angle	MC22_IMG_0884.JPG
CAM22	Beetle	8/09/2016	1:15:00	08-09-2016 01:15:00	unburnt	crest	angle	MC22_IMG_0883.JPG
CAM22	Beetle	8/09/2016	1:20:00	08-09-2016 01:20:00	unburnt	crest	angle	MC22_IMG_0882.JPG
CAM22	Beetle	8/09/2016	1:25:00	08-09-2016 01:25:00	unburnt	crest	angle	MC22_IMG_0881.JPG
CAM22	Beetle	8/09/2016	1:30:00	08-09-2016 01:30:00	unburnt	crest	angle	MC22_IMG_0880.JPG
CAM22	Beetle	8/09/2016	1:35:00	08-09-2016 01:35:00	unburnt	crest	angle	MC22_IMG_0879.JPG
CAM22	Beetle	8/09/2016	1:40:00	08-09-2016 01:40:00	unburnt	crest	angle	MC22_IMG_0878.JPG
CAM22	Beetle	8/09/2016	1:45:00	08-09-2016 01:45:00	unburnt	crest	angle	MC22_IMG_0877.JPG
CAM22	Beetle	8/09/2016	1:50:00	08-09-2016 01:50:00	unburnt	crest	angle	MC22_IMG_0876.JPG
CAM22	Beetle	8/09/2016	1:55:00	08-09-2016 01:55:00	unburnt	crest	angle	MC22_IMG_0875.JPG
CAM22	Beetle	8/09/2016	2:00:00	08-09-2016 02:00:00	unburnt	crest	angle	MC22_IMG_0874.JPG
CAM22	Beetle	8/09/2016	2:05:00	08-09-2016 02:05:00	unburnt	crest	angle	MC22_IMG_0873.JPG
CAM22	Beetle	8/09/2016	2:10:00	08-09-2016 02:10:00	unburnt	crest	angle	MC22_IMG_0872.JPG
CAM22	Beetle	8/09/2016	2:15:00	08-09-2016 02:15:00	unburnt	crest	angle	MC22_IMG_0871.JPG
CAM22	Beetle	8/09/2016	2:20:00	08-09-2016 02:20:00	unburnt	crest	angle	MC22_IMG_0870.JPG
CAM22	Beetle	8/09/2016	2:25:00	08-09-2016 02:25:00	unburnt	crest	angle	MC22_IMG_0869.JPG
CAM22	Beetle	8/09/2016	2:30:00	08-09-2016 02:30:00	unburnt	crest	angle	MC22_IMG_0868.JPG
CAM22	Beetle	8/09/2016	2:35:00	08-09-2016 02:35:00	unburnt	crest	angle	MC22_IMG_0867.JPG
CAM22	Beetle	8/09/2016	2:40:00	08-09-2016 02:40:00	unburnt	crest	angle	MC22_IMG_0866.JPG
CAM22	Beetle	8/09/2016	2:45:00	08-09-2016 02:45:00	unburnt	crest	angle	MC22_IMG_0865.JPG
CAM22	Beetle	8/09/2016	23:20:00	08-09-2016 23:20:00	unburnt	crest	angle	MC22_IMG_0757.JPG
CAM22	Beetle	28/09/2016	5:55:00	28-09-2016 05:55:00	unburnt	crest	angle	MC22_IMG_12354.JPG
CAM22	Beetle	28/09/2016	6:00:00	28-09-2016 06:00:00	unburnt	crest	angle	MC22_IMG_12353.JPG
CAM22	Beetle	28/09/2016	6:05:00	28-09-2016 06:05:00	unburnt	crest	angle	MC22_IMG_12352.JPG
CAM22	Grasshopper	9/09/2016	5:05:00	09-09-2016 05:05:00	unburnt	crest	angle	MC22_IMG_0688.JPG
CAM22	Moth	26/09/2016	19:55:00	26-09-2016 19:55:00	unburnt	crest	angle	MC22_IMG_12624.JPG
CAM23	Lycosid	17/08/2016	3:05:00	17-08-2016 03:05:00	unburnt	crest	vertical	MC23_IMG_4130.JPG
CAM23	Ant	25/07/2016	20:15:00	25-07-2016 20:15:00	unburnt	crest	down	MC23_IMG_7385.JPG
CAM23	Ant	24/08/2016	4:25:00	24-08-2016 04:25:00	unburnt	crest	down	MC23_IMG_3101.JPG
CAM23	Ant	24/08/2016	4:40:00	24-08-2016 04:40:00	unburnt	crest	down	MC23_IMG_3098.JPG
CAM23	Ant	11/09/2016	21:05:00	11-09-2016 21:05:00	unburnt	crest	down	MC23_IMG_0445.JPG
CAM23	Ant	25/09/2016	19:45:00	25-09-2016 19:45:00	unburnt	crest	down	MC23_IMG_12768.JPG
CAM23	Ant	25/09/2016	20:00:00	25-09-2016 20:00:00	unburnt	crest	down	MC23_IMG_12765.JPG
CAM23	Ant	25/09/2016	20:10:00	25-09-2016 20:10:00	unburnt	crest	down	MC23_IMG_12763.JPG
CAM23	Ant	3/10/2016	3:50:00	03-10-2016 03:50:00	unburnt	crest	down	MC23_IMG_11645.JPG
CAM23	Beetle	3/09/2016	22:15:00	03-09-2016 22:15:00	unburnt	crest	down	MC23_IMG_1590.JPG
CAM23	Beetle	5/09/2016	19:20:00	05-09-2016 19:20:00	unburnt	crest	down	MC23_IMG_1337.JPG
CAM23	Beetle	23/09/2016	3:25:00	23-09-2016 03:25:00	unburnt	crest	down	MC23_IMG_13109.JPG
CAM23	Beetle	23/09/2016	3:30:00	23-09-2016 03:30:00	unburnt	crest	down	MC23_IMG_13108.JPG
CAM23	Beetle	24/09/2016	0:45:00	24-09-2016 00:45:00	unburnt	crest	down	MC23_IMG_12997.JPG
CAM23	Beetle	24/09/2016	0:50:00	24-09-2016 00:50:00	unburnt	crest	down	MC23_IMG_12996.JPG
CAM23	Beetle	24/09/2016	0:55:00	24-09-2016 00:55:00	unburnt	crest	down	MC23_IMG_12995.JPG
CAM23	Beetle	24/09/2016	1:00:00	24-09-2016 01:00:00	unburnt	crest	down	MC23_IMG_12994.JPG
CAM23	Beetle	24/09/2016	1:05:00	24-09-2016 01:05:00	unburnt	crest	down	MC23_IMG_12993.JPG
CAM23	Beetle	24/09/2016	1:10:00	24-09-2016 01:10:00	unburnt	crest	down	MC23_IMG_12992.JPG
CAM23	Beetle	24/09/2016	1:15:00	24-09-2016 01:15:00	unburnt	crest	down	MC23_IMG_12991.JPG
CAM23	Beetle	24/09/2016	1:20:00	24-09-2016 01:20:00	unburnt	crest	down	MC23_IMG_12990.JPG
CAM23	Beetle	24/09/2016	2:20:00	24-09-2016 02:20:00	unburnt	crest	down	MC23_IMG_12978.JPG
CAM23	Beetle	24/09/2016	2:45:00	24-09-2016 02:45:00	unburnt	crest	down	MC23_IMG_12973.JPG
CAM23	Beetle	24/09/2016	3:40:00	24-09-2016 03:40:00	unburnt	crest	down	MC23_IMG_12962.JPG
CAM23	Beetle	24/09/2016	3:45:00	24-09-2016 03:45:00	unburnt	crest	down	MC23_IMG_12961.JPG
CAM23	Beetle	24/09/2016	3:50:00	24-09-2016 03:50:00	unburnt	crest	down	MC23_IMG_12960.JPG
CAM23	Beetle	24/09/2016	3:55:00	24-09-2016 03:55:00	unburnt	crest	down	MC23_IMG_12959.JPG
CAM23	Beetle	24/09/2016	4:00:00	24-09-2016 04:00:00	unburnt	crest	down	MC23_IMG_12958.JPG
CAM23	Beetle	24/09/2016	4:05:00	24-09-2016 04:05:00	unburnt	crest	down	MC23_IMG_12957.JPG
CAM23	Beetle	24/09/2016	4:10:00	24-09-2016 04:10:00	unburnt	crest	down	MC23_IMG_12956.JPG
CAM23	Beetle	24/09/2016	4:15:00	24-09-2016 04:15:00	unburnt	crest	down	MC23_IMG_12955.JPG
CAM23	Beetle	25/09/2016	5:25:00	25-09-2016 05:25:00	unburnt	crest	down	MC23_IMG_12797.JPG
CAM23	Beetle	25/09/2016	6:00:00	25-09-2016 06:00:00	unburnt	crest	down	MC23_IMG_12790.JPG
CAM23	Beetle	25/09/2016	6:05:00	25-09-2016 06:05:00	unburnt	crest	down	MC23_IMG_12789.JPG
CAM23	Beetle	25/09/2016	6:15:00	25-09-2016 06:15:00	unburnt	crest	down	MC23_IMG_12787.JPG
CAM23	Beetle	25/09/2016	19:50:00	25-09-2016 19:50:00	unburnt	crest	down	MC23_IMG_12767.JPG
CAM23	Beetle	27/09/2016	0:50:00	27-09-2016 00:50:00	unburnt	crest	down	MC23_IMG_12563.JPG
CAM23	Beetle	28/09/2016	20:30:00	28-09-2016 20:30:00	unburnt	crest	down	MC23_IMG_12313.JPG
CAM23	Beetle	29/09/2016	4:55:00	29-09-2016 04:55:00	unburnt	crest	down	MC23_IMG_12209.JPG
CAM23	Beetle	29/09/2016	5:00:00	29-09-2016 05:00:00	unburnt	crest	down	MC23_IMG_12208.JPG
CAM23	Beetle	5/10/2016	19:30:00	05-10-2016 19:30:00	unburnt	crest	down	MC23_IMG_11310.JPG
CAM23	Beetle	10/10/2016	21:05:00	10-10-2016 21:05:00	unburnt	crest	down	MC23_IMG_10565.JPG
CAM23	Beetle	10/10/2016	22:55:00	10-10-2016 22:55:00	unburnt	crest	down	MC23_IMG_10543.JPG
CAM23	Moth	29/08/2016	19:20:00	29-08-2016 19:20:00	unburnt	crest	down	MC23_IMG_2345.JPG
CAM24	Lycosid	2/08/2016	20:15:00	02-08-2016 20:15:00	unburnt	crest	angle	MC24_IMG_6217.JPG
CAM24	Lycosid	8/08/2016	19:40:00	08-08-2016 19:40:00	unburnt	crest	angle	MC24_IMG_5350.JPG
CAM24	Lycosid	30/08/2016	22:00:00	30-08-2016 22:00:00	unburnt	crest	angle	MC24_IMG_2141.JPG
CAM24	Lycosid	6/09/2016	21:10:00	06-09-2016 21:10:00	unburnt	crest	angle	MC24_IMG_1109.JPG
CAM24	Lycosid	23/09/2016	20:15:00	23-09-2016 20:15:00	unburnt	crest	angle	MC24_IMG_18636.JPG
CAM24	Lycosid	25/09/2016	19:20:00	25-09-2016 19:20:00	unburnt	crest	angle	MC24_IMG_17445.JPG
CAM24	Lycosid	3/10/2016	22:55:00	03-10-2016 22:55:00	unburnt	crest	angle	MC24_IMG_12707.JPG
CAM24	Ant	11/08/2016	19:55:00	11-08-2016 19:55:00	unburnt	crest	angle	MC24_IMG_4914.JPG
CAM24	Ant	17/08/2016	19:05:00	17-08-2016 19:05:00	unburnt	crest	angle	MC24_IMG_4050.JPG
CAM24	Ant	17/08/2016	19:10:00	17-08-2016 19:10:00	unburnt	crest	angle	MC24_IMG_4049.JPG
CAM24	Ant	17/08/2016	19:15:00	17-08-2016 19:15:00	unburnt	crest	angle	MC24_IMG_4048.JPG
CAM24	Ant	17/08/2016	19:20:00	17-08-2016 19:20:00	unburnt	crest	angle	MC24_IMG_4047.JPG
CAM24	Ant	17/08/2016	19:25:00	17-08-2016 19:25:00	unburnt	crest	angle	MC24_IMG_4046.JPG
CAM24	Ant	17/08/2016	19:30:00	17-08-2016 19:30:00	unburnt	crest	angle	MC24_IMG_4045.JPG
CAM24	Ant	17/08/2016	19:35:00	17-08-2016 19:35:00	unburnt	crest	angle	MC24_IMG_4044.JPG
CAM24	Ant	17/08/2016	19:40:00	17-08-2016 19:40:00	unburnt	crest	angle	MC24_IMG_4043.JPG
CAM24	Ant	17/08/2016	19:45:00	17-08-2016 19:45:00	unburnt	crest	angle	MC24_IMG_4042.JPG
CAM24	Ant	17/08/2016	19:50:00	17-08-2016 19:50:00	unburnt	crest	angle	MC24_IMG_4041.JPG
CAM24	Ant	17/08/2016	19:55:00	17-08-2016 19:55:00	unburnt	crest	angle	MC24_IMG_4040.JPG
CAM24	Ant	17/08/2016	20:00:00	17-08-2016 20:00:00	unburnt	crest	angle	MC24_IMG_4039.JPG
CAM24	Ant	17/08/2016	20:05:00	17-08-2016 20:05:00	unburnt	crest	angle	MC24_IMG_4038.JPG
CAM24	Ant	17/08/2016	20:10:00	17-08-2016 20:10:00	unburnt	crest	angle	MC24_IMG_4037.JPG
CAM24	Ant	17/08/2016	20:15:00	17-08-2016 20:15:00	unburnt	crest	angle	MC24_IMG_4036.JPG
CAM24	Ant	17/08/2016	20:20:00	17-08-2016 20:20:00	unburnt	crest	angle	MC24_IMG_4035.JPG
CAM24	Ant	17/08/2016	20:25:00	17-08-2016 20:25:00	unburnt	crest	angle	MC24_IMG_4034.JPG
CAM24	Ant	17/08/2016	20:30:00	17-08-2016 20:30:00	unburnt	crest	angle	MC24_IMG_4033.JPG
CAM24	Ant	17/08/2016	20:35:00	17-08-2016 20:35:00	unburnt	crest	angle	MC24_IMG_4032.JPG
CAM24	Ant	17/08/2016	20:40:00	17-08-2016 20:40:00	unburnt	crest	angle	MC24_IMG_4031.JPG
CAM24	Ant	17/08/2016	20:45:00	17-08-2016 20:45:00	unburnt	crest	angle	MC24_IMG_4030.JPG
CAM24	Ant	17/08/2016	20:50:00	17-08-2016 20:50:00	unburnt	crest	angle	MC24_IMG_4029.JPG
CAM24	Ant	17/08/2016	20:55:00	17-08-2016 20:55:00	unburnt	crest	angle	MC24_IMG_4028.JPG
CAM24	Ant	17/08/2016	21:00:00	17-08-2016 21:00:00	unburnt	crest	angle	MC24_IMG_4027.JPG
CAM24	Ant	17/08/2016	21:05:00	17-08-2016 21:05:00	unburnt	crest	angle	MC24_IMG_4026.JPG
CAM24	Ant	17/08/2016	21:10:00	17-08-2016 21:10:00	unburnt	crest	angle	MC24_IMG_4025.JPG
CAM24	Ant	17/08/2016	21:15:00	17-08-2016 21:15:00	unburnt	crest	angle	MC24_IMG_4024.JPG
CAM24	Ant	17/08/2016	21:20:00	17-08-2016 21:20:00	unburnt	crest	angle	MC24_IMG_4023.JPG
CAM24	Ant	17/08/2016	21:25:00	17-08-2016 21:25:00	unburnt	crest	angle	MC24_IMG_4022.JPG
CAM24	Ant	17/08/2016	21:30:00	17-08-2016 21:30:00	unburnt	crest	angle	MC24_IMG_4021.JPG
CAM24	Ant	17/08/2016	21:35:00	17-08-2016 21:35:00	unburnt	crest	angle	MC24_IMG_4020.JPG
CAM24	Ant	17/08/2016	21:40:00	17-08-2016 21:40:00	unburnt	crest	angle	MC24_IMG_4019.JPG
CAM24	Ant	17/08/2016	21:45:00	17-08-2016 21:45:00	unburnt	crest	angle	MC24_IMG_4018.JPG
CAM24	Ant	17/08/2016	21:50:00	17-08-2016 21:50:00	unburnt	crest	angle	MC24_IMG_4017.JPG
CAM24	Ant	17/08/2016	21:55:00	17-08-2016 21:55:00	unburnt	crest	angle	MC24_IMG_4016.JPG
CAM24	Ant	17/08/2016	22:00:00	17-08-2016 22:00:00	unburnt	crest	angle	MC24_IMG_4015.JPG
CAM24	Ant	17/08/2016	22:05:00	17-08-2016 22:05:00	unburnt	crest	angle	MC24_IMG_4014.JPG
CAM24	Ant	17/08/2016	22:10:00	17-08-2016 22:10:00	unburnt	crest	angle	MC24_IMG_4013.JPG
CAM24	Ant	17/08/2016	22:15:00	17-08-2016 22:15:00	unburnt	crest	angle	MC24_IMG_4012.JPG
CAM24	Ant	17/08/2016	22:20:00	17-08-2016 22:20:00	unburnt	crest	angle	MC24_IMG_4011.JPG
CAM24	Ant	17/08/2016	22:25:00	17-08-2016 22:25:00	unburnt	crest	angle	MC24_IMG_4010.JPG
CAM24	Ant	17/08/2016	22:30:00	17-08-2016 22:30:00	unburnt	crest	angle	MC24_IMG_4009.JPG
CAM24	Ant	17/08/2016	22:35:00	17-08-2016 22:35:00	unburnt	crest	angle	MC24_IMG_4008.JPG
CAM24	Ant	18/08/2016	19:40:00	18-08-2016 19:40:00	unburnt	crest	angle	MC24_IMG_3899.JPG
CAM24	Ant	18/08/2016	19:45:00	18-08-2016 19:45:00	unburnt	crest	angle	MC24_IMG_3898.JPG
CAM24	Ant	30/08/2016	19:05:00	30-08-2016 19:05:00	unburnt	crest	angle	MC24_IMG_2176.JPG
CAM24	Ant	30/08/2016	19:10:00	30-08-2016 19:10:00	unburnt	crest	angle	MC24_IMG_2175.JPG
CAM24	Ant	30/08/2016	19:15:00	30-08-2016 19:15:00	unburnt	crest	angle	MC24_IMG_2174.JPG
CAM24	Ant	30/08/2016	19:20:00	30-08-2016 19:20:00	unburnt	crest	angle	MC24_IMG_2173.JPG
CAM24	Ant	30/08/2016	19:25:00	30-08-2016 19:25:00	unburnt	crest	angle	MC24_IMG_2172.JPG
CAM24	Ant	30/08/2016	19:30:00	30-08-2016 19:30:00	unburnt	crest	angle	MC24_IMG_2171.JPG
CAM24	Ant	30/08/2016	19:35:00	30-08-2016 19:35:00	unburnt	crest	angle	MC24_IMG_2170.JPG
CAM24	Ant	30/08/2016	19:40:00	30-08-2016 19:40:00	unburnt	crest	angle	MC24_IMG_2169.JPG
CAM24	Ant	30/08/2016	19:45:00	30-08-2016 19:45:00	unburnt	crest	angle	MC24_IMG_2168.JPG
CAM24	Ant	30/08/2016	19:50:00	30-08-2016 19:50:00	unburnt	crest	angle	MC24_IMG_2167.JPG
CAM24	Ant	30/08/2016	19:55:00	30-08-2016 19:55:00	unburnt	crest	angle	MC24_IMG_2166.JPG
CAM24	Ant	30/08/2016	20:00:00	30-08-2016 20:00:00	unburnt	crest	angle	MC24_IMG_2165.JPG
CAM24	Ant	30/08/2016	20:05:00	30-08-2016 20:05:00	unburnt	crest	angle	MC24_IMG_2164.JPG
CAM24	Ant	30/08/2016	20:10:00	30-08-2016 20:10:00	unburnt	crest	angle	MC24_IMG_2163.JPG
CAM24	Ant	30/08/2016	20:15:00	30-08-2016 20:15:00	unburnt	crest	angle	MC24_IMG_2162.JPG
CAM24	Ant	24/09/2016	1:50:00	24-09-2016 01:50:00	unburnt	crest	angle	MC24_IMG_18569.JPG
CAM24	Ant	25/09/2016	19:50:00	25-09-2016 19:50:00	unburnt	crest	angle	MC24_IMG_17439.JPG
CAM24	Ant	25/09/2016	19:55:00	25-09-2016 19:55:00	unburnt	crest	angle	MC24_IMG_17438.JPG
CAM24	Ant	25/09/2016	20:00:00	25-09-2016 20:00:00	unburnt	crest	angle	MC24_IMG_17437.JPG
CAM24	Ant	25/09/2016	20:05:00	25-09-2016 20:05:00	unburnt	crest	angle	MC24_IMG_17436.JPG
CAM24	Ant	25/09/2016	20:10:00	25-09-2016 20:10:00	unburnt	crest	angle	MC24_IMG_17435.JPG
CAM24	Ant	25/09/2016	20:15:00	25-09-2016 20:15:00	unburnt	crest	angle	MC24_IMG_17434.JPG
CAM24	Ant	25/09/2016	20:20:00	25-09-2016 20:20:00	unburnt	crest	angle	MC24_IMG_17433.JPG
CAM24	Ant	25/09/2016	20:25:00	25-09-2016 20:25:00	unburnt	crest	angle	MC24_IMG_17432.JPG
CAM24	Ant	25/09/2016	20:30:00	25-09-2016 20:30:00	unburnt	crest	angle	MC24_IMG_17431.JPG
CAM24	Ant	25/09/2016	20:35:00	25-09-2016 20:35:00	unburnt	crest	angle	MC24_IMG_17430.JPG
CAM24	Ant	25/09/2016	20:40:00	25-09-2016 20:40:00	unburnt	crest	angle	MC24_IMG_17429.JPG
CAM24	Ant	25/09/2016	20:45:00	25-09-2016 20:45:00	unburnt	crest	angle	MC24_IMG_17428.JPG
CAM24	Ant	25/09/2016	20:50:00	25-09-2016 20:50:00	unburnt	crest	angle	MC24_IMG_17427.JPG
CAM24	Ant	25/09/2016	20:55:00	25-09-2016 20:55:00	unburnt	crest	angle	MC24_IMG_17426.JPG
CAM24	Ant	25/09/2016	21:00:00	25-09-2016 21:00:00	unburnt	crest	angle	MC24_IMG_17425.JPG
CAM24	Ant	25/09/2016	21:05:00	25-09-2016 21:05:00	unburnt	crest	angle	MC24_IMG_17424.JPG
CAM24	Ant	25/09/2016	21:10:00	25-09-2016 21:10:00	unburnt	crest	angle	MC24_IMG_17423.JPG
CAM24	Ant	25/09/2016	21:15:00	25-09-2016 21:15:00	unburnt	crest	angle	MC24_IMG_17422.JPG
CAM24	Ant	25/09/2016	21:20:00	25-09-2016 21:20:00	unburnt	crest	angle	MC24_IMG_17421.JPG
CAM24	Ant	25/09/2016	21:25:00	25-09-2016 21:25:00	unburnt	crest	angle	MC24_IMG_17420.JPG
CAM24	Ant	25/09/2016	21:30:00	25-09-2016 21:30:00	unburnt	crest	angle	MC24_IMG_17419.JPG
CAM24	Ant	25/09/2016	21:35:00	25-09-2016 21:35:00	unburnt	crest	angle	MC24_IMG_17418.JPG
CAM24	Ant	25/09/2016	21:40:00	25-09-2016 21:40:00	unburnt	crest	angle	MC24_IMG_17417.JPG
CAM24	Ant	25/09/2016	21:45:00	25-09-2016 21:45:00	unburnt	crest	angle	MC24_IMG_17416.JPG
CAM24	Ant	25/09/2016	21:50:00	25-09-2016 21:50:00	unburnt	crest	angle	MC24_IMG_17415.JPG
CAM24	Ant	25/09/2016	21:55:00	25-09-2016 21:55:00	unburnt	crest	angle	MC24_IMG_17414.JPG
CAM24	Ant	25/09/2016	22:00:00	25-09-2016 22:00:00	unburnt	crest	angle	MC24_IMG_17413.JPG
CAM24	Ant	25/09/2016	22:05:00	25-09-2016 22:05:00	unburnt	crest	angle	MC24_IMG_17412.JPG
CAM24	Ant	25/09/2016	22:10:00	25-09-2016 22:10:00	unburnt	crest	angle	MC24_IMG_17411.JPG
CAM24	Ant	25/09/2016	22:15:00	25-09-2016 22:15:00	unburnt	crest	angle	MC24_IMG_17410.JPG
CAM24	Ant	25/09/2016	22:20:00	25-09-2016 22:20:00	unburnt	crest	angle	MC24_IMG_17409.JPG
CAM24	Ant	25/09/2016	22:23:21	25-09-2016 22:23:21	unburnt	crest	angle	MC24_IMG_17408.JPG
CAM24	Ant	25/09/2016	22:25:00	25-09-2016 22:25:00	unburnt	crest	angle	MC24_IMG_17407.JPG
CAM24	Ant	25/09/2016	22:30:00	25-09-2016 22:30:00	unburnt	crest	angle	MC24_IMG_17406.JPG
CAM24	Ant	25/09/2016	22:35:00	25-09-2016 22:35:00	unburnt	crest	angle	MC24_IMG_17405.JPG
CAM24	Ant	25/09/2016	22:40:00	25-09-2016 22:40:00	unburnt	crest	angle	MC24_IMG_17404.JPG
CAM24	Ant	25/09/2016	22:45:00	25-09-2016 22:45:00	unburnt	crest	angle	MC24_IMG_17403.JPG
CAM24	Ant	25/09/2016	22:50:00	25-09-2016 22:50:00	unburnt	crest	angle	MC24_IMG_17402.JPG
CAM24	Ant	25/09/2016	22:55:00	25-09-2016 22:55:00	unburnt	crest	angle	MC24_IMG_17401.JPG
CAM24	Ant	25/09/2016	23:00:00	25-09-2016 23:00:00	unburnt	crest	angle	MC24_IMG_17400.JPG
CAM24	Ant	25/09/2016	23:05:00	25-09-2016 23:05:00	unburnt	crest	angle	MC24_IMG_17399.JPG
CAM24	Ant	25/09/2016	23:10:00	25-09-2016 23:10:00	unburnt	crest	angle	MC24_IMG_17398.JPG
CAM24	Ant	25/09/2016	23:15:00	25-09-2016 23:15:00	unburnt	crest	angle	MC24_IMG_17397.JPG
CAM24	Ant	25/09/2016	23:20:00	25-09-2016 23:20:00	unburnt	crest	angle	MC24_IMG_17396.JPG
CAM24	Ant	25/09/2016	23:25:00	25-09-2016 23:25:00	unburnt	crest	angle	MC24_IMG_17395.JPG
CAM24	Ant	25/09/2016	23:30:00	25-09-2016 23:30:00	unburnt	crest	angle	MC24_IMG_17394.JPG
CAM24	Beetle	16/07/2016	20:45:00	16-07-2016 20:45:00	unburnt	crest	angle	MC24_IMG_8676.JPG
CAM24	Beetle	16/08/2016	23:55:00	16-08-2016 23:55:00	unburnt	crest	angle	MC24_IMG_4136.JPG
CAM24	Beetle	3/09/2016	23:45:00	03-09-2016 23:45:00	unburnt	crest	angle	MC24_IMG_1542.JPG
CAM24	Beetle	7/09/2016	2:40:00	07-09-2016 02:40:00	unburnt	crest	angle	MC24_IMG_1043.JPG
CAM24	Beetle	7/09/2016	2:45:00	07-09-2016 02:45:00	unburnt	crest	angle	MC24_IMG_1042.JPG
CAM24	Beetle	12/09/2016	22:30:00	12-09-2016 22:30:00	unburnt	crest	angle	MC24_IMG_0220.JPG
CAM24	Beetle	15/09/2016	20:40:00	15-09-2016 20:40:00	unburnt	crest	angle	MC24_IMG_19802.JPG
CAM24	Beetle	16/09/2016	20:00:00	16-09-2016 20:00:00	unburnt	crest	angle	MC24_IMG_19664.JPG
CAM24	Beetle	16/09/2016	22:55:00	16-09-2016 22:55:00	unburnt	crest	angle	MC24_IMG_19629.JPG
CAM24	Beetle	21/09/2016	1:25:00	21-09-2016 01:25:00	unburnt	crest	angle	MC24_IMG_19016.JPG
CAM24	Beetle	21/09/2016	2:45:00	21-09-2016 02:45:00	unburnt	crest	angle	MC24_IMG_19000.JPG
CAM24	Beetle	23/09/2016	19:25:00	23-09-2016 19:25:00	unburnt	crest	angle	MC24_IMG_18646.JPG
CAM24	Beetle	23/09/2016	20:55:00	23-09-2016 20:55:00	unburnt	crest	angle	MC24_IMG_18628.JPG
CAM24	Beetle	24/09/2016	23:30:00	24-09-2016 23:30:00	unburnt	crest	angle	MC24_IMG_18389.JPG
CAM24	Beetle	28/09/2016	2:50:00	28-09-2016 02:50:00	unburnt	crest	angle	MC24_IMG_16638.JPG
CAM24	Beetle	1/10/2016	19:20:00	01-10-2016 19:20:00	unburnt	crest	angle	MC24_IMG_14967.JPG
[truncated: 242 more rows]
