# Supplementary material for: Night of the hunter: using cameras to quantify nocturnal activity in desert spiders
Source: PeerJ. 2021 Feb 1;9:e10684. doi: 10.7717/peerj.10684 (PMC7860110; doi:10.7717/peerj.10684)
Supplement: Supplemental Information 2 — Details of remote-sensing cameras deployed in at Main Camp in the Simpson Desert during 2016. Data includes camera station location (eastings and northings), deployment date (July) and retrieval date (October). [file peerj-09-10684-s002.csv]

Station	Northing	Easting	Setup_date	Retrieval_date
MC01	242717	7370669	7/07/2016	12/10/2016
MC02	242708	7370686	7/07/2016	12/10/2016
MC03	242700	7370704	7/07/2016	12/10/2016
MC04	242692	7370721	7/07/2016	12/10/2016
MC05	242683	7370739	7/07/2016	12/10/2016
MC06	242675	7370760	7/07/2016	12/10/2016
MC07	242642	7370640	7/07/2016	12/10/2016
MC08	242632	7370657	7/07/2016	12/10/2016
MC09	242622	7370674	7/07/2016	12/10/2016
MC10	242612	7370692	7/07/2016	12/10/2016
MC11	242603	7370710	7/07/2016	12/10/2016
MC12	242592	7370727	7/07/2016	12/10/2016
MC13	242495	7370590	7/07/2016	12/10/2016
MC14	242486	7370608	7/07/2016	12/10/2016
MC15	242476	7370626	7/07/2016	12/10/2016
MC16	242468	7370645	7/07/2016	12/10/2016
MC17	242458	7370662	7/07/2016	12/10/2016
MC18	242450	7370680	7/07/2016	12/10/2016
MC19	242364	7370544	7/07/2016	12/10/2016
MC20	242354	7370562	7/07/2016	12/10/2016
MC21	242345	7370580	7/07/2016	12/10/2016
MC22	242336	7370598	7/07/2016	12/10/2016
MC23	242327	7370616	7/07/2016	12/10/2016
MC24	242320	7370633	7/07/2016	12/10/2016
