# Supplementary material for: Night of the hunter: using cameras to quantify nocturnal activity in desert spiders
Source: PeerJ. 2021 Feb 1;9:e10684. doi: 10.7717/peerj.10684 (PMC7860110; doi:10.7717/peerj.10684)
Supplement: Supplemental Information 3 — Script for undertaking camtrapR analyses in R, including the lycosid detection map and radial plots. [file peerj-09-10684-s003.r]

## camtrapR Simpson Desert Data

# __________________________________________________________________________________________
#
## AssessTemporalIndependence 

# 1. load packages
library(camtrapR)

# 2. load data
setwd("E:/JOURNAL_MANUSCRIPTS/PeerJ/Data&Analyses")

RT_Simpson_Desert <- read.csv("RT_Simpson_Desert.csv",
                       stringsAsFactors = FALSE)

RT_Lycosid <- subset(RT_Simpson_Desert, Species==“Lycosid”)


# 3. run this as is to load function

assessTemporalIndependence <- function(intable,
                                       deltaTimeComparedTo,
                                       columnOfInterest,     # species/individual column
                                       cameraCol,
                                       camerasIndependent,
                                       stationCol,
                                       minDeltaTime,
                                       removeNonIndependentRecords = TRUE)
{
  # check if all Exif DateTimeOriginal tags were read correctly
  if(any(is.na(intable$DateTimeOriginal))){
    which.tmp <- which(is.na(intable$DateTimeOriginal))
    if(length(which.tmp) == nrow(intable)) stop("Could not read any Exif DateTimeOriginal tag at station: ", paste(unique(intable[which.tmp, stationCol])), " Consider checking for corrupted Exif metadata.")
    warning(paste("Could not read Exif DateTimeOriginal tag of", length(which.tmp),"image(s) at station", paste(unique(intable[which.tmp, stationCol]), collapse = ", "), ". Will omit them. Consider checking for corrupted Exif metadata. \n",
                  paste(file.path(intable[which.tmp, "Directory"],
                                  intable[which.tmp, "FileName"]), collapse = "\n")), call. = FALSE, immediate. = TRUE)
    intable <- intable[-which.tmp ,]
    rm(which.tmp)
  }
  
  # prepare to add time difference between observations columns
  intable <- data.frame(intable,
                        delta.time.secs  = NA,
                        delta.time.mins  = NA,
                        delta.time.hours = NA,
                        delta.time.days  = NA)
  
  # introduce column specifying independence of records
  if(minDeltaTime == 0) {
    intable$independent <- TRUE    # all independent if no temporal filtering
  } else {
    intable$independent <- NA
  }
  
  
  for(xy in 1:nrow(intable)){     # for every record
    
    # set independent = TRUE if it is the 1st/only  record of a species / individual
    
    if(camerasIndependent == TRUE){
      if(intable$DateTimeOriginal[xy]  == min(intable$DateTimeOriginal[which(intable[, columnOfInterest] == intable[xy, columnOfInterest] &
                                                                             intable[, stationCol]       == intable[xy, stationCol] &
                                                                             intable[, cameraCol]        == intable[xy, cameraCol]) ])){    # cameras at same station assessed independently
        intable$independent[xy]       <- TRUE
        intable$delta.time.secs[xy]   <- 0
      }
    } else {
      if(intable$DateTimeOriginal[xy]  == min(intable$DateTimeOriginal[which(intable[, columnOfInterest] == intable[xy, columnOfInterest] &
                                                                             intable[, stationCol]       == intable[xy, stationCol]) ])){
        intable$independent[xy]       <- TRUE
        intable$delta.time.secs[xy]   <- 0
      }
    }
    
    if(is.na(intable$delta.time.secs[xy])) {   # if not the 1st/only record, calculate time difference to previous records of same species at this station
      
      if(deltaTimeComparedTo == "lastIndependentRecord"){
        
        if(camerasIndependent == TRUE){
          which_time2 <- which(intable[, columnOfInterest]       == intable[xy, columnOfInterest] &    # same species/individual
                                 intable[, stationCol]              == intable[xy, stationCol] &          # at same station
                                 intable[, cameraCol]               == intable[xy, cameraCol] &           # at same camera
                                 intable$independent                == TRUE &                             # independent (first or only record of a species at a station)
                                 intable$DateTimeOriginal           <  intable$DateTimeOriginal[xy])      # earlier than record xy
        } else {
          which_time2 <- which(intable[, columnOfInterest]       == intable[xy, columnOfInterest] &
                                 intable[, stationCol]             == intable[xy, stationCol] &
                                 intable$independent               == TRUE &
                                 intable$DateTimeOriginal          <  intable$DateTimeOriginal[xy])
        }
      }  else {
        if(camerasIndependent  == TRUE){
          which_time2 <- which(intable[, columnOfInterest]       == intable[xy, columnOfInterest] &
                                 intable[, stationCol]             == intable[xy, stationCol] &
                                 intable[, cameraCol]              == intable[xy, cameraCol] &
                                 intable$DateTimeOriginal          <  intable$DateTimeOriginal[xy])
        } else {
          which_time2 <- which(intable[, columnOfInterest]       == intable[xy, columnOfInterest] &
                                 intable[, stationCol]             == intable[xy, stationCol] &
                                 intable$DateTimeOriginal          <  intable$DateTimeOriginal[xy])
        }
      }
      
      # time difference to last (independent) record
      diff_tmp <- min(na.omit(difftime(time1 = intable$DateTimeOriginal[xy],            # delta time to last independent record
                                       time2 = intable$DateTimeOriginal[which_time2],
                                       units = "secs")))
      
      # save delta time in seconds
      intable$delta.time.secs[xy] <-  diff_tmp
      if(intable$delta.time.secs[xy] >= (minDeltaTime * 60) | intable$delta.time.secs[xy] == 0){ # | intable$delta.time.secs[xy] == 0
        intable$independent[xy] <- TRUE
      } else {
        intable$independent[xy] <- FALSE
      }
      
    }   # end   if(intable$DateTimeOriginal[xy] == min(...)} else {...}
  }     # end for(xy in 1:nrow(intable))
  
  
  if(removeNonIndependentRecords){
    # keep only independent records
    outtable <- intable[intable$delta.time.secs >= (minDeltaTime * 60) |
                          intable$delta.time.secs == 0,]
  } else {
    outtable <- intable
  }
  
  return(outtable)
}

# 4. use function

records_filter30_min<- assessTemporalIndependence(intable = RT_Lycosid,
                                                 deltaTimeComparedTo = "lastIndependentRecord", #"lastRecord", # "lastIndependentRecord", 
                                                 columnOfInterest = "Species",
                                                 stationCol = "Station",
                                                 cameraCol = "CameraID",
                                                 camerasIndependent = TRUE,
                                                 minDeltaTime = 30, # 30min
                                                 removeNonIndependentRecords = TRUE)


# create delta.time.mins
# additional "delta.time..." columns, but only "delta.time.secs" has data, the rest is NA still 
# (divide by 60 / 60*60 / 60 * 60 * 24 to compute mins / hours / days)

records_filter30_min$delta.time.mins <- records_filter30_min$delta.time.secs/60
records_filter30_min$delta.time.hours <- records_filter30_min$delta.time.secs/(60*60)
records_filter30_min$delta.time.days <- records_filter30_min$delta.time.secs/(60*60*24)

# write new record table to csv
write.csv(records_filter30_min,"E:/JOURNAL_MANUSCRIPTS/PeerJ/Data&Analyses//RT_Lycosid_delta_time.csv", row.names = FALSE)

# _____________________________________________________________________________________________
#
## Species Presence Maps

# map of the number of independent detections of the observed species

Lycosids <- read.csv("RT_Lycosid_delta_time.csv",
                     stringsAsFactors = FALSE)

SD_camtraps <- read.csv("cams2016JulOct.csv",
                       stringsAsFactors = FALSE)

Maplycosids <- detectionMaps(CTtable      = SD_camtraps,
                           recordTable   = Lycosids,
                           Xcol          = "Easting",
                           Ycol          = "Northing",
                           stationCol    = "Station",
                           speciesCol    = "Species",
                           speciesToShow = "Lycosid",     
                           printLabels   = FALSE,
                           richnessPlot  = FALSE,     
                           speciesPlots  = TRUE,      
                           addLegend     = TRUE,
#                           writePNG  = TRUE,
#                           plotDirectory = "E:/JOURNAL_MANUSCRIPTS/PeerJ/Data&Analyses"
)


# the number of independent observations depends on the argument 'mindeltaTime'
# in the 'recordTable' function.


# __________________________________________________________________________________________

## Visualising Species Activity Data
# Radial Plot

activityRadial(recordTable  = records_filter30_min,
               allSpecies = TRUE,
               writePNG  = TRUE,
               plotDirectory = "E:/JOURNAL_MANUSCRIPTS/PeerJ/Data&Analyses",
               lwd          = 5)       # adjust line with of the plot


# ______________________________________________________________________________________

# Plots for different factors
# burned 
burned <- subset(records_filter30_min, Habitat==“burned”


activityRadial(recordTable  = burned,
               allSpecies = TRUE,
               byNumber = TRUE,
               writePNG  = TRUE,
               plotDirectory = "E:/JOURNAL_MANUSCRIPTS/PeerJ/Data&Analyses",
               lwd          = 5)       

# unburned
unburned <- subset(records_filter30_min, Habitat==“unburned”


activityRadial(recordTable  = unburned,
               allSpecies = TRUE,
               byNumber = TRUE,
               writePNG  = TRUE,
               plotDirectory = "E:/JOURNAL_MANUSCRIPTS/PeerJ/Data&Analyses",
               lwd          = 5)    

# crest 
crest <- subset(records_filter30_min, Location==“crest”


activityRadial(recordTable  = crest,
               allSpecies = TRUE,
               byNumber = TRUE,
               writePNG  = TRUE,
               plotDirectory = "E:/JOURNAL_MANUSCRIPTS/PeerJ/Data&Analyses",
               lwd          = 5)


# swale
swale <- subset(records_filter30_min, Location==“swale”


activityRadial(recordTable  = swale,
               allSpecies = TRUE,
               byNumber = TRUE,
               writePNG  = TRUE,
               plotDirectory = "E:/JOURNAL_MANUSCRIPTS/PeerJ/Data&Analyses",
               lwd          = 5)

               
