# Supplementary material for: Night of the hunter: using cameras to quantify nocturnal activity in desert spiders
Source: PeerJ. 2021 Feb 1;9:e10684. doi: 10.7717/peerj.10684 (PMC7860110; doi:10.7717/peerj.10684)
Supplement: Supplemental Information 4 — Spotlighting was undertaken every hour between dusk (19:00) and dawn (06:00) and repeated over three nights. [file peerj-09-10684-s004.csv]

Survey	Time	Number of Lycosids
1	19:30	7
2	19:30	12
3	19:30	10
1	20:30	15
2	20:30	15
3	20:30	9
1	21:30	10
2	21:30	12
3	21:30	7
1	22:30	11
2	22:30	13
3	22:30	12
1	23:30	13
2	23:30	14
3	23:30	11
1	0:30	12
2	0:30	12
3	0:30	11
1	1:30	10
2	1:30	12
3	1:30	9
1	2:30	10
2	2:30	10
3	2:30	6
1	3:30	8
2	3:30	9
3	3:30	7
1	4:30	10
2	4:30	11
3	4:30	7
1	5:30	14
2	5:30	14
3	5:30	9
